# Supplementary material for: catena-Poly[[[(1-ethyl-6-fluoro-4-oxo-7-(piperazin-1-yl)-1,4-dihydro­quinoline-3-carboxyl­ato-κ2 O 3,O 4)copper(II)]-μ-1-ethyl-6-fluoro-4-oxo-7-(piperazin-1-yl)-1,4-dihydro­quinoline-3-carboxyl­ato-κ3 N 7′:O 3,O 4] tetra­hydrate]
Source: Acta Crystallogr Sect E Struct Rep Online. 2008 Aug 23;64(Pt 9):m1201–2. doi: 10.1107/S1600536808026469 (PMC2960715; doi:10.1107/S1600536808026469)
Supplement: Supplementary file 1 [file e-64-m1201-sup1.cif]

##############################################################################
###                                                                        ###
###        Electronic paper (Acta Crystallographica Section E)             ###
###                                                                        ###
##############################################################################
#                                                                            #
# This CIF contains the data in a paper accepted for publication in Acta     #
# Crystallographica Section E. It conforms to the requirements of Notes      #
# for Authors for Section E, and has been peer reviewed under the auspices   #
# of the IUCr Commission on Journals.                                        #
#                                                                            #
# Full details of the Crystallographic Information File format               #
# are given in the paper "The Crystallographic Information File (CIF):       #
# a New Standard Archive File for Crystallography" by S. R. Hall, F. H.      #
# Allen and I. D. Brown [Acta Cryst. (1991), A47, 655-685].                  #
#                                                                            #
# The current version of the core CIF dictionary is obtainable from          #
# ftp://ftp.iucr.org/pub/cif_core.dic. The current version number is 2.4.    #
#                                                                            #
# Software is freely available for graphical display of the structure(s) in  #
# this CIF.  For information consult the CIF home page http://www.iucr.org/  #
# cif/home.html                                                              #
#                                                                            #
# This file may be used for bona fide research purposes within the           #
# scientific community so long as proper attribution is given to the journal # 
# article from which it was obtained.                                        #
#                                                                            #
##############################################################################
                                             
data_I
_audit_creation_method     SHELXL-97
_chemical_name_systematic
;
catena-Poly[[[(1-ethyl-6-fluoro-4-oxo-7-(piperazin-1-yl)-1,4-
dihydroquinoline-3-carboxylato-\k^2^O^3^,O^4^)copper(II)]-\m-1-ethyl-6-fluoro-
4-oxo-7-(piperazin-1-yl)-1,4-dihydroquinoline-3-carboxylato-
\k^3^N^7'^:O^3^,O^4^] tetrahydrate]
;
_chemical_name_common     ?
_chemical_formula_moiety     'C32 H34 Cu F2 N6 O6, 4(H2 O)'
_chemical_formula_sum     'C32 H42 Cu F2 N6 O10'
_chemical_formula_iupac     '[Cu (C16 H17 F N3 O3)2], 4H2 O'
_chemical_formula_weight     772.26
_chemical_melting_point     ?
_symmetry_cell_setting     Triclinic
_symmetry_space_group_name_H-M     'P -1'
_symmetry_space_group_name_Hall     '-P 1'
loop_
    _symmetry_equiv_pos_as_xyz
    'x, y, z'
    '-x, -y, -z'
_cell_length_a     10.023(2)
_cell_length_b     11.708(2)
_cell_length_c     16.219(3)
_cell_angle_alpha     97.22(3)
_cell_angle_beta     107.05(3)
_cell_angle_gamma     105.00(3)
_cell_volume     1715.2(6)
_cell_formula_units_Z     2
_cell_measurement_reflns_used     5960
_cell_measurement_theta_min     3.11
_cell_measurement_theta_max     25.10
_cell_measurement_temperature     296(2)
_exptl_crystal_description     block
_exptl_crystal_colour     blue
_exptl_crystal_size_max     0.43
_exptl_crystal_size_mid     0.28
_exptl_crystal_size_min     0.22
_exptl_crystal_density_diffrn     1.495
_exptl_crystal_density_meas     ?
_exptl_crystal_density_method     'not measured'
_exptl_crystal_F_000     806
_exptl_absorpt_coefficient_mu     0.714
_exptl_absorpt_correction_type     'multi-scan'
_exptl_absorpt_process_details     '(SADABS; Bruker, 2004)'
_exptl_absorpt_correction_T_min     0.749
_exptl_absorpt_correction_T_max     0.859
_exptl_special_details
;
;
_diffrn_ambient_temperature     296(2)
_diffrn_radiation_type     MoK\a
_diffrn_radiation_wavelength     0.71073
_diffrn_radiation_source     'fine-focus sealed tube'
_diffrn_radiation_monochromator     graphite
_diffrn_measurement_device_type     'Bruker APEXII CCD'
_diffrn_measurement_method     '\w'
_diffrn_detector_area_resol_mean     ?
_diffrn_reflns_number     13404
_diffrn_reflns_av_R_equivalents     0.0275
_diffrn_reflns_av_sigmaI/netI     0.0384
_diffrn_reflns_theta_min     3.11
_diffrn_reflns_theta_max     25.10
_diffrn_reflns_theta_full     25.10
_diffrn_measured_fraction_theta_max     0.977
_diffrn_measured_fraction_theta_full     0.977
_diffrn_reflns_limit_h_min     -11
_diffrn_reflns_limit_h_max     11
_diffrn_reflns_limit_k_min     -13
_diffrn_reflns_limit_k_max     13
_diffrn_reflns_limit_l_min     -19
_diffrn_reflns_limit_l_max     19
_diffrn_standards_number     0
_diffrn_standards_interval_count     0
_diffrn_standards_interval_time     0
_diffrn_standards_decay_%     0
_refine_special_details
;
Refinement of <i>F</i>^2^ against ALL reflections. The weighted <i>R</i>-factor
<i>wR</i> and goodness of fit <i>S</i> are based on <i>F</i>^2^, conventional
<i>R</i>-factors <i>R</i> are based on <i>F</i>, with <i>F</i> set to zero for
negative <i>F</i>^2^. The threshold expression of <i>F</i>^2^ >
\s(<i>F</i>^2^) is used only for calculating <i>R</i>-factors(gt) <i>etc</i>.
and is not relevant to the choice of reflections for refinement.
<i>R</i>-factors based on <i>F</i>^2^ are statistically about twice as large
as those based on <i>F</i>, and <i>R</i>- factors based on ALL data will be
even larger.
;
_reflns_number_total     5960
_reflns_number_gt     4481
_reflns_threshold_expression     I>2\s(I)
_refine_ls_structure_factor_coef     Fsqd
_refine_ls_matrix_type     full
_refine_ls_R_factor_all     0.0755
_refine_ls_R_factor_gt     0.0536
_refine_ls_wR_factor_gt     0.1558
_refine_ls_wR_factor_ref     0.1906
_refine_ls_goodness_of_fit_ref     1.003
_refine_ls_restrained_S_all     1.003
_refine_ls_number_reflns     5960
_refine_ls_number_parameters     492
_refine_ls_number_restraints     0
_refine_ls_hydrogen_treatment     mixed
_refine_ls_weighting_scheme     calc
_refine_ls_weighting_details
          'calc w=1/[\s^2^(Fo^2^)+(0.136P)^2^+1.0468P] where P=(Fo^2^+2Fc^2^)/3'
_atom_sites_solution_hydrogens     'difmap and geom'
_atom_sites_solution_primary     direct
_atom_sites_solution_secondary     difmap
_refine_ls_shift/su_max     0.000
_refine_ls_shift/su_mean     0.000
_refine_diff_density_max     1.902
_refine_diff_density_min     -0.716
_refine_ls_extinction_method     none
_refine_ls_extinction_coef     ?
loop_
    _atom_type_symbol
    _atom_type_description
    _atom_type_scat_dispersion_real
    _atom_type_scat_dispersion_imag
    _atom_type_scat_source
    'C' 'C' 0.0033 0.0016
                         'International Tables Vol C Tables 4.2.6.8 and 6.1.1.4'
    'H' 'H' 0.0000 0.0000
                         'International Tables Vol C Tables 4.2.6.8 and 6.1.1.4'
    'N' 'N' 0.0061 0.0033
                         'International Tables Vol C Tables 4.2.6.8 and 6.1.1.4'
    'O' 'O' 0.0106 0.0060
                         'International Tables Vol C Tables 4.2.6.8 and 6.1.1.4'
    'F' 'F' 0.0171 0.0103
                         'International Tables Vol C Tables 4.2.6.8 and 6.1.1.4'
    'Cu' 'Cu' 0.3201 1.2651
                         'International Tables Vol C Tables 4.2.6.8 and 6.1.1.4'
_computing_data_collection     'APEX2 (Bruker, 2004)'
_computing_cell_refinement     'SAINT-Plus (Bruker, 2004)'
_computing_data_reduction     'SAINT-Plus (Bruker, 2004)'
_computing_structure_solution     'SHELXS97 (Sheldrick, 2008)'
_computing_structure_refinement     'SHELXL97 (Sheldrick, 2008)'
_computing_molecular_graphics     'SHELXTL (Sheldrick, 2008)'
_computing_publication_material     'SHELXTL (Sheldrick, 2008)'
loop_
    _atom_site_type_symbol
    _atom_site_label
    _atom_site_fract_x
    _atom_site_fract_y
    _atom_site_fract_z
    _atom_site_U_iso_or_equiv
    _atom_site_adp_type
    _atom_site_calc_flag
    _atom_site_refinement_flags
    _atom_site_occupancy
    _atom_site_disorder_assembly
    _atom_site_disorder_group
    Cu Cu1 0.90729(5) 0.04270(4) 0.21869(3) 0.0338(2) Uani d . 1 . .
    C C1 0.6975(4) 0.0019(4) 0.3152(3) 0.0439(10) Uani d . 1 . .
    C C2 0.7856(4) -0.0629(3) 0.3706(3) 0.0373(9) Uani d . 1 . .
    C C3 0.9119(4) -0.0878(3) 0.3593(3) 0.0342(8) Uani d . 1 . .
    C C4 0.9788(4) -0.1560(3) 0.4170(3) 0.0362(9) Uani d . 1 . .
    C C5 1.0984(5) -0.1904(4) 0.4073(3) 0.0436(10) Uani d . 1 . .
    H H5 1.1368 -0.1669 0.3642 0.052 Uiso calc R 1 . .
    C C6 1.1580(5) -0.2569(5) 0.4601(3) 0.0524(11) Uani d . 1 . .
    C C7 1.1120(5) -0.2918(4) 0.5307(3) 0.0442(10) Uani d . 1 . .
    C C8 0.9952(5) -0.2557(4) 0.5407(3) 0.0408(9) Uani d . 1 . .
    H H8 0.9617 -0.2748 0.5866 0.049 Uiso calc R 1 . .
    C C9 0.9262(4) -0.1917(4) 0.4842(3) 0.0377(9) Uani d . 1 . .
    C C10 0.7405(4) -0.1000(4) 0.4376(3) 0.0424(10) Uani d . 1 . .
    H H10 0.6590 -0.0819 0.4448 0.051 Uiso calc R 1 . .
    C C11 0.7415(5) -0.1957(5) 0.5614(3) 0.0532(12) Uani d . 1 . .
    H H11A 0.6805 -0.1459 0.5693 0.064 Uiso calc R 1 . .
    H H11B 0.8203 -0.1801 0.6172 0.064 Uiso calc R 1 . .
    C C12 0.6511(7) -0.3266(6) 0.5376(5) 0.0801(18) Uani d . 1 . .
    H H12A 0.5717 -0.3422 0.4830 0.120 Uiso calc R 1 . .
    H H12B 0.6122 -0.3452 0.5835 0.120 Uiso calc R 1 . .
    H H12C 0.7115 -0.3763 0.5309 0.120 Uiso calc R 1 . .
    C C13 1.3388(5) -0.3119(5) 0.6269(4) 0.0571(12) Uani d . 1 . .
    H H13A 1.3626 -0.2425 0.6742 0.068 Uiso calc R 1 . .
    H H13B 1.3845 -0.2851 0.5847 0.068 Uiso calc R 1 . .
    C C14 1.3980(6) -0.4084(5) 0.6642(3) 0.0574(12) Uani d D 1 . .
    H H14A 1.3819 -0.4739 0.6157 0.069 Uiso calc R 1 . .
    H H14B 1.5031 -0.3738 0.6944 0.069 Uiso calc R 1 . .
    C C15 1.1717(6) -0.5018(5) 0.6819(4) 0.0594(13) Uani d D 1 . .
    H H15A 1.1267 -0.5291 0.7244 0.071 Uiso calc R 1 . .
    H H15B 1.1474 -0.5715 0.6348 0.071 Uiso calc R 1 . .
    C C16 1.1055(6) -0.4098(4) 0.6437(3) 0.0505(11) Uani d . 1 . .
    H H16A 1.0011 -0.4476 0.6124 0.061 Uiso calc R 1 . .
    H H16B 1.1180 -0.3442 0.6910 0.061 Uiso calc R 1 . .
    C C17 1.1846(4) 0.1672(4) 0.1965(3) 0.0349(9) Uani d . 1 . .
    C C18 1.1248(4) 0.2682(3) 0.1721(2) 0.0320(8) Uani d . 1 . .
    C C19 0.9742(4) 0.2613(3) 0.1532(3) 0.0327(8) Uani d . 1 . .
    C C20 0.9356(4) 0.3645(3) 0.1262(3) 0.0319(8) Uani d . 1 . .
    C C21 0.7879(4) 0.3613(3) 0.1007(3) 0.0338(9) Uani d . 1 . .
    H H21 0.7149 0.2912 0.0973 0.041 Uiso calc R 1 . .
    C C22 0.7527(4) 0.4610(3) 0.0811(3) 0.0362(9) Uani d . 1 . .
    C C23 0.8575(4) 0.5732(3) 0.0900(3) 0.0333(8) Uani d . 1 . .
    C C24 1.0026(4) 0.5748(3) 0.1113(3) 0.0351(9) Uani d . 1 . .
    H H24 1.0749 0.6456 0.1152 0.042 Uiso calc R 1 . .
    C C25 1.0414(4) 0.4703(3) 0.1269(3) 0.0331(8) Uani d . 1 . .
    C C26 1.2212(4) 0.3712(4) 0.1661(3) 0.0383(9) Uani d . 1 . .
    H H26 1.3180 0.3726 0.1767 0.046 Uiso calc R 1 . .
    C C27 1.3780(7) 0.6550(5) 0.2444(5) 0.0809(19) Uani d . 1 . .
    H H27A 1.3050 0.6809 0.2618 0.121 Uiso calc R 1 . .
    H H27B 1.4552 0.7247 0.2459 0.121 Uiso calc R 1 . .
    H H27C 1.4179 0.6088 0.2844 0.121 Uiso calc R 1 . .
    C C28 1.3088(5) 0.5775(4) 0.1518(4) 0.0493(11) Uani d . 1 . .
    H H28A 1.2717 0.6252 0.1112 0.059 Uiso calc R 1 . .
    H H28B 1.3826 0.5511 0.1344 0.059 Uiso calc R 1 . .
    C C29 0.7251(5) 0.7081(4) 0.1276(3) 0.0423(10) Uani d . 1 . .
    H H29A 0.7885 0.7424 0.1885 0.051 Uiso calc R 1 . .
    H H29B 0.6495 0.6362 0.1265 0.051 Uiso calc R 1 . .
    C C30 0.6551(5) 0.7987(4) 0.0915(4) 0.0526(12) Uani d D 1 . .
    H H30A 0.5873 0.7627 0.0317 0.063 Uiso calc R 1 . .
    H H30B 0.6001 0.8212 0.1275 0.063 Uiso calc R 1 . .
    C C31 0.8498(5) 0.8720(4) 0.0359(3) 0.0469(11) Uani d D 1 . .
    H H31A 0.9240 0.9430 0.0344 0.056 Uiso calc R 1 . .
    H H31B 0.7829 0.8360 -0.0240 0.056 Uiso calc R 1 . .
    C C32 0.9225(5) 0.7818(3) 0.0719(3) 0.0387(9) Uani d . 1 . .
    H H32A 0.9756 0.7589 0.0348 0.046 Uiso calc R 1 . .
    H H32B 0.9923 0.8188 0.1310 0.046 Uiso calc R 1 . .
    F F1 1.2644(4) -0.2977(4) 0.4433(2) 0.0794(11) Uani d . 1 . .
    F F2 0.6077(2) 0.4524(2) 0.05141(19) 0.0529(7) Uani d . 1 . .
    N N1 0.8050(4) -0.1605(3) 0.4935(2) 0.0412(8) Uani d . 1 . .
    N N2 1.1767(4) -0.3611(4) 0.5827(3) 0.0474(9) Uani d . 1 . .
    N N3 1.3301(5) -0.4575(4) 0.7252(3) 0.0611(11) Uani d D 1 . .
    H H3B 1.3751(17) -0.441(4) 0.7842(7) 0.073 Uiso d D 1 . .
    N N4 1.1867(3) 0.4699(3) 0.1462(2) 0.0366(7) Uani d . 1 . .
    N N5 0.8124(4) 0.6743(3) 0.0745(2) 0.0372(8) Uani d . 1 . .
    N N6 0.7690(4) 0.9081(3) 0.0911(2) 0.0392(8) Uani d . 1 . .
    H H6A 0.723(3) 0.9747(16) 0.069(3) 0.047 Uiso d D 1 . .
    O O1 0.7412(3) 0.0469(3) 0.2558(2) 0.0474(7) Uani d . 1 . .
    O O2 0.5865(4) 0.0120(4) 0.3291(3) 0.0752(12) Uani d . 1 . .
    O O3 0.9694(3) -0.0539(3) 0.3021(2) 0.0424(7) Uani d . 1 . .
    O O4 1.1027(3) 0.0746(2) 0.2105(2) 0.0403(7) Uani d . 1 . .
    O O5 0.8753(3) 0.1742(2) 0.1603(2) 0.0419(7) Uani d . 1 . .
    O O6 1.3139(3) 0.1796(3) 0.2032(3) 0.0584(9) Uani d . 1 . .
    O O1W 0.4376(13) 0.9606(8) 0.0102(6) 0.182(4) Uani d D 1 . .
    O O2W 0.2803(6) 0.9249(5) 0.2713(5) 0.122(2) Uani d D 1 . .
    O O3W 0.5350(6) 0.1403(7) 0.1444(4) 0.109(2) Uani d D 1 . .
    O O4W 0.2705(8) 0.8303(7) 0.0935(7) 0.143(3) Uani d D 1 . .
    H H1W 0.365(9) 0.903(8) 0.006(7) 0.171 Uiso d D 1 . .
    H H2W 0.473(12) 1.008(9) 0.059(4) 0.171 Uiso d D 1 . .
    H H3W 0.309(13) 0.974(7) 0.319(4) 0.171 Uiso d D 1 . .
    H H4W 0.240(11) 0.855(3) 0.274(6) 0.171 Uiso d D 1 . .
    H H5W 0.472(9) 0.069(4) 0.138(8) 0.171 Uiso d D 1 . .
    H H6W 0.615(5) 0.143(8) 0.180(6) 0.171 Uiso d D 1 . .
    H H7W 0.351(6) 0.819(10) 0.100(9) 0.171 Uiso d D 1 . .
    H H8W 0.265(11) 0.888(6) 0.062(8) 0.171 Uiso d D 1 . .
loop_
    _atom_site_aniso_label
    _atom_site_aniso_U_11
    _atom_site_aniso_U_22
    _atom_site_aniso_U_33
    _atom_site_aniso_U_12
    _atom_site_aniso_U_13
    _atom_site_aniso_U_23
    Cu1 0.0306(3) 0.0301(3) 0.0431(3) 0.0152(2) 0.0094(2) 0.0124(2)
    C1 0.030(2) 0.045(2) 0.061(3) 0.0190(18) 0.0139(19) 0.016(2)
    C2 0.0310(19) 0.0345(19) 0.046(2) 0.0103(16) 0.0122(17) 0.0070(17)
    C3 0.0313(18) 0.0358(19) 0.035(2) 0.0104(16) 0.0111(16) 0.0074(16)
    C4 0.0335(19) 0.0365(19) 0.037(2) 0.0114(17) 0.0093(16) 0.0087(16)
    C5 0.044(2) 0.059(3) 0.041(2) 0.029(2) 0.0185(18) 0.022(2)
    C6 0.055(3) 0.071(3) 0.049(3) 0.037(2) 0.024(2) 0.026(2)
    C7 0.045(2) 0.054(2) 0.037(2) 0.021(2) 0.0110(18) 0.0162(19)
    C8 0.044(2) 0.046(2) 0.033(2) 0.0144(19) 0.0133(17) 0.0109(17)
    C9 0.038(2) 0.041(2) 0.033(2) 0.0136(18) 0.0114(16) 0.0066(16)
    C10 0.036(2) 0.043(2) 0.051(3) 0.0161(18) 0.0178(19) 0.0069(19)
    C11 0.055(3) 0.076(3) 0.043(3) 0.032(3) 0.026(2) 0.021(2)
    C12 0.066(3) 0.095(4) 0.082(4) 0.009(3) 0.036(3) 0.034(4)
    C13 0.054(3) 0.068(3) 0.055(3) 0.027(2) 0.014(2) 0.028(2)
    C14 0.061(3) 0.074(3) 0.044(3) 0.038(3) 0.012(2) 0.020(2)
    C15 0.077(3) 0.050(3) 0.051(3) 0.020(3) 0.017(2) 0.024(2)
    C16 0.061(3) 0.054(3) 0.043(3) 0.021(2) 0.020(2) 0.020(2)
    C17 0.0322(19) 0.040(2) 0.038(2) 0.0190(17) 0.0122(16) 0.0118(16)
    C18 0.0323(18) 0.0334(18) 0.032(2) 0.0159(16) 0.0085(15) 0.0082(15)
    C19 0.0359(19) 0.0289(18) 0.035(2) 0.0141(16) 0.0102(16) 0.0081(15)
    C20 0.0317(18) 0.0259(17) 0.035(2) 0.0099(15) 0.0067(15) 0.0056(15)
    C21 0.0264(17) 0.0283(17) 0.041(2) 0.0076(15) 0.0035(15) 0.0086(15)
    C22 0.0276(18) 0.0297(18) 0.047(2) 0.0131(16) 0.0036(16) 0.0061(16)
    C23 0.0366(19) 0.0266(17) 0.034(2) 0.0124(16) 0.0062(16) 0.0065(15)
    C24 0.036(2) 0.0296(18) 0.039(2) 0.0080(16) 0.0124(16) 0.0115(16)
    C25 0.0346(19) 0.0308(18) 0.033(2) 0.0119(16) 0.0090(15) 0.0082(15)
    C26 0.0303(19) 0.044(2) 0.045(2) 0.0176(17) 0.0122(17) 0.0162(18)
    C27 0.062(3) 0.056(3) 0.092(5) -0.004(3) -0.002(3) 0.017(3)
    C28 0.036(2) 0.043(2) 0.075(3) 0.0081(19) 0.027(2) 0.024(2)
    C29 0.040(2) 0.0281(18) 0.063(3) 0.0105(17) 0.023(2) 0.0081(18)
    C30 0.040(2) 0.029(2) 0.078(4) 0.0104(19) 0.009(2) 0.000(2)
    C31 0.069(3) 0.0309(19) 0.042(2) 0.018(2) 0.015(2) 0.0146(17)
    C32 0.047(2) 0.0285(18) 0.047(2) 0.0160(17) 0.0207(19) 0.0135(17)
    F1 0.090(2) 0.135(3) 0.077(2) 0.090(2) 0.0545(19) 0.067(2)
    F2 0.0305(12) 0.0325(12) 0.0806(19) 0.0100(10) -0.0026(11) 0.0106(11)
    N1 0.0374(17) 0.0491(19) 0.040(2) 0.0172(16) 0.0145(15) 0.0094(16)
    N2 0.051(2) 0.056(2) 0.042(2) 0.0260(18) 0.0144(16) 0.0198(17)
    N3 0.079(3) 0.065(3) 0.042(2) 0.034(2) 0.009(2) 0.022(2)
    N4 0.0315(16) 0.0362(17) 0.046(2) 0.0113(14) 0.0156(14) 0.0152(14)
    N5 0.0391(17) 0.0275(15) 0.046(2) 0.0146(14) 0.0110(15) 0.0127(14)
    N6 0.0406(18) 0.0275(15) 0.045(2) 0.0171(14) 0.0038(15) 0.0051(14)
    O1 0.0407(15) 0.0597(18) 0.0563(19) 0.0306(14) 0.0186(14) 0.0269(15)
    O2 0.051(2) 0.101(3) 0.114(3) 0.048(2) 0.048(2) 0.062(3)
    O3 0.0378(14) 0.0530(17) 0.0492(18) 0.0261(13) 0.0171(13) 0.0252(14)
    O4 0.0361(14) 0.0392(15) 0.0574(19) 0.0239(12) 0.0182(13) 0.0205(13)
    O5 0.0308(13) 0.0289(13) 0.066(2) 0.0114(12) 0.0099(13) 0.0200(13)
    O6 0.0397(17) 0.059(2) 0.094(3) 0.0287(15) 0.0296(17) 0.0359(18)
    O1W 0.235(12) 0.129(7) 0.141(7) 0.008(6) 0.044(8) 0.040(5)
    O2W 0.065(3) 0.095(3) 0.243(8) 0.049(3) 0.060(4) 0.094(4)
    O3W 0.090(3) 0.208(6) 0.083(3) 0.101(4) 0.045(3) 0.068(4)
    O4W 0.130(5) 0.110(5) 0.187(8) 0.020(4) 0.073(6) 0.018(5)
_geom_special_details
;
All e.s.d.'s (except the e.s.d. in the dihedral angle between two l.s. planes)
are estimated using the full covariance matrix. The cell e.s.d.'s are taken
into account individually in the estimation of e.s.d.'s in distances, angles
and torsion angles; correlations between e.s.d.'s in cell parameters are only
used when they are defined by crystal symmetry. An approximate (isotropic)
treatment of cell e.s.d.'s is used for estimating e.s.d.'s involving l.s.
planes.
;
loop_
    _geom_bond_atom_site_label_1
    _geom_bond_atom_site_label_2
    _geom_bond_site_symmetry_2
    _geom_bond_distance
    _geom_bond_publ_flag
    Cu1 O3 . 1.936(3) y
    Cu1 O1 . 1.939(3) y
    Cu1 O4 . 1.944(3) y
    Cu1 O5 . 1.953(3) y
    Cu1 N6 1_545 2.248(3) y
    C1 O2 . 1.229(6) ?
    C1 O1 . 1.285(6) ?
    C1 C2 . 1.489(6) ?
    C2 C10 . 1.371(6) ?
    C2 C3 . 1.426(6) ?
    C3 O3 . 1.281(5) ?
    C3 C4 . 1.435(6) ?
    C4 C5 . 1.403(6) ?
    C4 C9 . 1.406(6) ?
    C5 C6 . 1.344(6) ?
    C5 H5 . 0.9300 ?
    C6 F1 . 1.357(6) ?
    C6 C7 . 1.420(7) ?
    C7 C8 . 1.388(6) ?
    C7 N2 . 1.384(6) ?
    C8 C9 . 1.396(6) ?
    C8 H8 . 0.9300 ?
    C9 N1 . 1.398(5) ?
    C10 N1 . 1.341(6) ?
    C10 H10 . 0.9300 ?
    C11 N1 . 1.475(6) ?
    C11 C12 . 1.499(8) ?
    C11 H11A . 0.9700 ?
    C11 H11B . 0.9700 ?
    C12 H12A . 0.9600 ?
    C12 H12B . 0.9600 ?
    C12 H12C . 0.9600 ?
    C13 N2 . 1.488(6) ?
    C13 C14 . 1.517(7) ?
    C13 H13A . 0.9700 ?
    C13 H13B . 0.9700 ?
    C14 N3 . 1.452(7) ?
    C14 H14A . 0.9700 ?
    C14 H14B . 0.9700 ?
    C15 N3 . 1.454(7) ?
    C15 C16 . 1.511(7) ?
    C15 H15A . 0.9700 ?
    C15 H15B . 0.9700 ?
    C16 N2 . 1.469(6) ?
    C16 H16A . 0.9700 ?
    C16 H16B . 0.9700 ?
    C17 O6 . 1.236(5) ?
    C17 O4 . 1.270(5) ?
    C17 C18 . 1.503(5) ?
    C18 C26 . 1.369(6) ?
    C18 C19 . 1.428(5) ?
    C19 O5 . 1.268(5) ?
    C19 C20 . 1.441(5) ?
    C20 C25 . 1.404(5) ?
    C20 C21 . 1.405(5) ?
    C21 C22 . 1.352(5) ?
    C21 H21 . 0.9300 ?
    C22 F2 . 1.362(4) ?
    C22 C23 . 1.414(6) ?
    C23 C24 . 1.388(6) ?
    C23 N5 . 1.398(5) ?
    C24 C25 . 1.406(5) ?
    C24 H24 . 0.9300 ?
    C25 N4 . 1.398(5) ?
    C26 N4 . 1.340(5) ?
    C26 H26 . 0.9300 ?
    C27 C28 . 1.511(8) ?
    C27 H27A . 0.9600 ?
    C27 H27B . 0.9600 ?
    C27 H27C . 0.9600 ?
    C28 N4 . 1.483(5) ?
    C28 H28A . 0.9700 ?
    C28 H28B . 0.9700 ?
    C29 N5 . 1.481(6) ?
    C29 C30 . 1.505(6) ?
    C29 H29A . 0.9700 ?
    C29 H29B . 0.9700 ?
    C30 N6 . 1.481(5) ?
    C30 H30A . 0.9700 ?
    C30 H30B . 0.9700 ?
    C31 N6 . 1.464(6) ?
    C31 C32 . 1.513(6) ?
    C31 H31A . 0.9700 ?
    C31 H31B . 0.9700 ?
    C32 N5 . 1.458(5) ?
    C32 H32A . 0.9700 ?
    C32 H32B . 0.9700 ?
    N3 H3B . 0.900(8) ?
    N6 Cu1 1_565 2.248(3) ?
    N6 H6A . 1.05(2) ?
    O1W O1W 2_675 1.500(18) ?
    O1W H1W . 0.83(9) ?
    O1W H2W . 0.83(8) ?
    O2W H3W . 0.83(7) ?
    O2W H4W . 0.83(4) ?
    O3W H5W . 0.88(3) ?
    O3W H6W . 0.83(8) ?
    O4W H7W . 0.83(8) ?
    O4W H8W . 0.90(9) ?
loop_
    _geom_angle_atom_site_label_1
    _geom_angle_atom_site_label_2
    _geom_angle_atom_site_label_3
    _geom_angle_site_symmetry_1
    _geom_angle_site_symmetry_3
    _geom_angle
    _geom_angle_publ_flag
    O3 Cu1 O1 . . 92.22(13) ?
    O3 Cu1 O4 . . 85.49(12) ?
    O1 Cu1 O4 . . 164.06(13) ?
    O3 Cu1 O5 . . 165.39(13) ?
    O1 Cu1 O5 . . 87.15(13) ?
    O4 Cu1 O5 . . 91.12(12) ?
    O3 Cu1 N6 . 1_545 105.05(13) ?
    O1 Cu1 N6 . 1_545 94.09(14) ?
    O4 Cu1 N6 . 1_545 101.75(14) ?
    O5 Cu1 N6 . 1_545 89.55(13) ?
    O2 C1 O1 . . 122.4(4) ?
    O2 C1 C2 . . 118.5(4) ?
    O1 C1 C2 . . 119.1(4) ?
    C10 C2 C3 . . 118.6(4) ?
    C10 C2 C1 . . 116.4(4) ?
    C3 C2 C1 . . 125.1(4) ?
    O3 C3 C2 . . 125.0(4) ?
    O3 C3 C4 . . 118.1(4) ?
    C2 C3 C4 . . 117.0(4) ?
    C5 C4 C9 . . 117.8(4) ?
    C5 C4 C3 . . 120.8(4) ?
    C9 C4 C3 . . 121.4(4) ?
    C6 C5 C4 . . 120.4(4) ?
    C6 C5 H5 . . 119.8 ?
    C4 C5 H5 . . 119.8 ?
    C5 C6 F1 . . 118.4(4) ?
    C5 C6 C7 . . 123.9(4) ?
    F1 C6 C7 . . 117.6(4) ?
    C8 C7 N2 . . 123.2(4) ?
    C8 C7 C6 . . 115.3(4) ?
    N2 C7 C6 . . 121.4(4) ?
    C7 C8 C9 . . 122.2(4) ?
    C7 C8 H8 . . 118.9 ?
    C9 C8 H8 . . 118.9 ?
    C8 C9 N1 . . 121.1(4) ?
    C8 C9 C4 . . 120.3(4) ?
    N1 C9 C4 . . 118.5(4) ?
    N1 C10 C2 . . 124.8(4) ?
    N1 C10 H10 . . 117.6 ?
    C2 C10 H10 . . 117.6 ?
    N1 C11 C12 . . 112.5(4) ?
    N1 C11 H11A . . 109.1 ?
    C12 C11 H11A . . 109.1 ?
    N1 C11 H11B . . 109.1 ?
    C12 C11 H11B . . 109.1 ?
    H11A C11 H11B . . 107.8 ?
    C11 C12 H12A . . 109.5 ?
    C11 C12 H12B . . 109.5 ?
    H12A C12 H12B . . 109.5 ?
    C11 C12 H12C . . 109.5 ?
    H12A C12 H12C . . 109.5 ?
    H12B C12 H12C . . 109.5 ?
    N2 C13 C14 . . 110.1(4) ?
    N2 C13 H13A . . 109.6 ?
    C14 C13 H13A . . 109.6 ?
    N2 C13 H13B . . 109.6 ?
    C14 C13 H13B . . 109.6 ?
    H13A C13 H13B . . 108.1 ?
    N3 C14 C13 . . 113.2(4) ?
    N3 C14 H14A . . 109.0 ?
    C13 C14 H14A . . 109.0 ?
    N3 C14 H14B . . 108.9 ?
    C13 C14 H14B . . 108.9 ?
    H14A C14 H14B . . 107.8 ?
    N3 C15 C16 . . 114.5(4) ?
    N3 C15 H15A . . 108.6 ?
    C16 C15 H15A . . 108.6 ?
    N3 C15 H15B . . 108.6 ?
    C16 C15 H15B . . 108.6 ?
    H15A C15 H15B . . 107.6 ?
    N2 C16 C15 . . 110.3(4) ?
    N2 C16 H16A . . 109.6 ?
    C15 C16 H16A . . 109.6 ?
    N2 C16 H16B . . 109.6 ?
    C15 C16 H16B . . 109.6 ?
    H16A C16 H16B . . 108.1 ?
    O6 C17 O4 . . 122.8(4) ?
    O6 C17 C18 . . 117.7(4) ?
    O4 C17 C18 . . 119.6(3) ?
    C26 C18 C19 . . 118.9(3) ?
    C26 C18 C17 . . 117.4(3) ?
    C19 C18 C17 . . 123.7(3) ?
    O5 C19 C18 . . 125.4(3) ?
    O5 C19 C20 . . 118.8(3) ?
    C18 C19 C20 . . 115.8(3) ?
    C25 C20 C21 . . 118.4(3) ?
    C25 C20 C19 . . 122.2(3) ?
    C21 C20 C19 . . 119.3(3) ?
    C22 C21 C20 . . 119.4(3) ?
    C22 C21 H21 . . 120.3 ?
    C20 C21 H21 . . 120.3 ?
    C21 C22 F2 . . 117.8(3) ?
    C21 C22 C23 . . 123.8(3) ?
    F2 C22 C23 . . 118.4(3) ?
    C24 C23 N5 . . 123.3(3) ?
    C24 C23 C22 . . 116.5(3) ?
    N5 C23 C22 . . 120.1(3) ?
    C23 C24 C25 . . 120.6(4) ?
    C23 C24 H24 . . 119.7 ?
    C25 C24 H24 . . 119.7 ?
    N4 C25 C20 . . 118.1(3) ?
    N4 C25 C24 . . 121.2(3) ?
    C20 C25 C24 . . 120.7(3) ?
    N4 C26 C18 . . 125.0(4) ?
    N4 C26 H26 . . 117.5 ?
    C18 C26 H26 . . 117.5 ?
    C28 C27 H27A . . 109.5 ?
    C28 C27 H27B . . 109.5 ?
    H27A C27 H27B . . 109.5 ?
    C28 C27 H27C . . 109.5 ?
    H27A C27 H27C . . 109.5 ?
    H27B C27 H27C . . 109.5 ?
    N4 C28 C27 . . 111.2(4) ?
    N4 C28 H28A . . 109.4 ?
    C27 C28 H28A . . 109.4 ?
    N4 C28 H28B . . 109.4 ?
    C27 C28 H28B . . 109.4 ?
    H28A C28 H28B . . 108.0 ?
    N5 C29 C30 . . 110.5(4) ?
    N5 C29 H29A . . 109.5 ?
    C30 C29 H29A . . 109.6 ?
    N5 C29 H29B . . 109.5 ?
    C30 C29 H29B . . 109.5 ?
    H29A C29 H29B . . 108.1 ?
    N6 C30 C29 . . 110.2(3) ?
    N6 C30 H30A . . 109.6 ?
    C29 C30 H30A . . 109.6 ?
    N6 C30 H30B . . 109.6 ?
    C29 C30 H30B . . 109.6 ?
    H30A C30 H30B . . 108.1 ?
    N6 C31 C32 . . 110.6(4) ?
    N6 C31 H31A . . 109.5 ?
    C32 C31 H31A . . 109.5 ?
    N6 C31 H31B . . 109.5 ?
    C32 C31 H31B . . 109.5 ?
    H31A C31 H31B . . 108.1 ?
    N5 C32 C31 . . 110.2(3) ?
    N5 C32 H32A . . 109.6 ?
    C31 C32 H32A . . 109.6 ?
    N5 C32 H32B . . 109.6 ?
    C31 C32 H32B . . 109.6 ?
    H32A C32 H32B . . 108.1 ?
    C10 N1 C9 . . 119.6(4) ?
    C10 N1 C11 . . 118.2(4) ?
    C9 N1 C11 . . 122.1(4) ?
    C7 N2 C16 . . 117.2(4) ?
    C7 N2 C13 . . 116.2(4) ?
    C16 N2 C13 . . 110.8(4) ?
    C14 N3 C15 . . 109.1(4) ?
    C14 N3 H3B . . 124.2(12) ?
    C15 N3 H3B . . 123.9(12) ?
    C26 N4 C25 . . 119.5(3) ?
    C26 N4 C28 . . 117.4(3) ?
    C25 N4 C28 . . 123.0(3) ?
    C23 N5 C32 . . 117.2(3) ?
    C23 N5 C29 . . 115.6(3) ?
    C32 N5 C29 . . 110.5(3) ?
    C31 N6 C30 . . 108.5(3) ?
    C31 N6 Cu1 . 1_565 115.4(3) ?
    C30 N6 Cu1 . 1_565 119.5(3) ?
    C31 N6 H6A . . 111.7(13) ?
    C30 N6 H6A . . 111.6(13) ?
    Cu1 N6 H6A 1_565 . 89(2) ?
    C1 O1 Cu1 . . 131.2(3) ?
    C3 O3 Cu1 . . 127.2(3) ?
    C17 O4 Cu1 . . 130.5(2) ?
    C19 O5 Cu1 . . 126.1(2) ?
    O1W O1W H1W 2_675 . 161(7) ?
    O1W O1W H2W 2_675 . 85(7) ?
    H1W O1W H2W . . 113(10) ?
    H3W O2W H4W . . 113(8) ?
    H5W O3W H6W . . 108(9) ?
    H7W O4W H8W . . 108(11) ?
loop_
    _geom_hbond_atom_site_label_D
    _geom_hbond_atom_site_label_H
    _geom_hbond_atom_site_label_A
    _geom_hbond_site_symmetry_A
    _geom_hbond_distance_DH
    _geom_hbond_distance_HA
    _geom_hbond_distance_DA
    _geom_hbond_angle_DHA
    O1W H1W O4W . 0.83(9) 2.08(10) 2.735(14) 136(10)
    O1W H2W O3W 1_565 0.83(8) 1.78(8) 2.580(11) 163(11)
    O3W H5W O1W 1_545 0.88(6) 2.17(11) 2.580(11) 108(9)
    O3W H6W O1 . 0.83(8) 2.13(8) 2.865(8) 147(9)
    O4W H8W O1W . 0.90(9) 2.17(11) 2.735(14) 121(10)
    N6 H6A O1W 2_675 1.05(3) 2.12(4) 3.105(12) 155(3)
data_global
_journal_date_recd_electronic     2008-08-16
_journal_date_accepted     2008-08-17
_journal_name_full     'Acta Crystallographica, Section E'
_journal_year     2008
_journal_volume     64
_journal_issue      9
_journal_page_first     m1201
_journal_page_last     m1202
_journal_paper_category     QM
_journal_coeditor_code     HB2782
_publ_contact_author_name     'Xue-Ming Song'
_publ_contact_author_address
;
   The First Clinical College,
   Harbin Medical University,
   Harbin, Helongjiang 150001,
   People's Republic of China
;
_publ_contact_author_email     song_xueming@sina.com
_publ_contact_author_fax     '086 451-85555363'
_publ_contact_author_phone     '086 451-85555363'
_publ_section_title
;\
<i>catena</i>-Poly[[[(1-ethyl-6-fluoro-4-oxo-7-(piperazin-1-yl)-1,\
4-dihydroquinoline-3-carboxylato-\k^2^<i>O</i>^3^,<i>O</i>^4^)copper(II)]-\
\m-1-ethyl-6-fluoro-4-oxo-7-(piperazin-1-yl)-1,4-\
dihydroquinoline-3-carboxylato-\k^3^<i>N</i>^7'^:<i>O</i>^3^,<i>O</i>^4^]
tetrahydrate]
;
loop_
    _publ_author_name
    _publ_author_address
    'Shu-Ye Wang '
;
   The First Affiliated Hospital,
   Harbin Medical University,
   Harbin, Helongjiang 150086,
   People's Republic of China
;
    'Xue-Ming Song'
;
   The First Affiliated Hospital,
   Harbin Medical University,
   Harbin, Helongjiang 150086,
   People's Republic of China
;
    'Li-Xiang Duan'
;
   The First Affiliated Hospital,
   Harbin Medical University,
   Harbin, Helongjiang 150086,
   People's Republic of China
;
    'Zhe An'
;
   School of Chemistry and Life Science,
   Maoming University,
   Maoming 525000,
   People's Republic of China
;
