# Supplementary material for: catena-Poly[[[(1-ethyl-6-fluoro-4-oxo-7-(piperazin-1-yl)-1,4-dihydro­quinoline-3-carboxyl­ato-κ2 O 3,O 4)copper(II)]-μ-1-ethyl-6-fluoro-4-oxo-7-(piperazin-1-yl)-1,4-dihydro­quinoline-3-carboxyl­ato-κ3 N 7′:O 3,O 4] tetra­hydrate]
Source: Acta Crystallogr Sect E Struct Rep Online. 2008 Aug 23;64(Pt 9):m1201–2. doi: 10.1107/S1600536808026469 (PMC2960715; doi:10.1107/S1600536808026469)
Supplement: Supplementary file 2 [file e-64-m1201-Isup2.hkl]

# 
# h,k,l, Fc-squared, Fo-squared, sigma(Fo-squared) and status flag 
# 
data_I
_shelx_title ' anz in P-1' 
_shelx_refln_list_code          4 
_shelx_F_calc_maximum      200.08 
_exptl_crystal_F_000       806.00 
_reflns_d_resolution_high  0.8378 
 
loop_ 
 _symmetry_equiv_pos_as_xyz 
 'x, y, z' 
 '-x, -y, -z' 
 
_cell_length_a    10.0230 
_cell_length_b    11.7076 
_cell_length_c    16.2195 
_cell_angle_alpha  97.223 
_cell_angle_beta  107.049 
_cell_angle_gamma 105.001 
 
_shelx_F_squared_multiplier     1.000 
 
loop_ 
 _refln_index_h 
 _refln_index_k 
 _refln_index_l 
 _refln_F_squared_calc 
 _refln_F_squared_meas 
 _refln_F_squared_sigma 
 _refln_observed_status 
   2   0   0     6274.22     6002.63     57.44 o 
   3   0   0      193.33      128.61      6.09 o 
   4   0   0      700.36      558.89     10.19 o 
   5   0   0      813.17      923.30     10.78 o 
   6   0   0     1254.93     1077.76     14.65 o 
   7   0   0       95.85       99.11      6.00 o 
   8   0   0       16.16       10.56      4.40 o 
   9   0   0      117.06      127.55      7.56 o 
  10   0   0      420.39      375.41      9.91 o 
 -11   1   0      107.58      116.51     10.04 o 
 -10   1   0      193.47      199.31      8.53 o 
  -9   1   0      161.09      168.47      8.49 o 
  -8   1   0        0.78        5.55      4.38 o 
  -7   1   0      163.04      153.43      6.17 o 
  -6   1   0      893.69      867.84     12.45 o 
  -5   1   0     5156.58     5491.99     59.69 o 
  -4   1   0       12.08       25.81      3.60 o 
  -3   1   0     2200.59     2575.44     26.64 o 
  -2   1   0     2020.61     2204.38     29.79 o 
   1   1   0     1261.22      946.62      7.15 o 
   3   1   0      366.13      253.46      6.19 o 
   4   1   0      160.58      248.35      7.39 o 
   5   1   0     3446.59     3880.55     34.64 o 
   6   1   0     3686.08     3838.02     35.25 o 
   7   1   0      529.23      484.86      9.19 o 
   8   1   0        0.40       -1.71      2.66 o 
   9   1   0      153.85      160.08     11.36 o 
  10   1   0       99.69       81.62     22.34 o 
 -11   2   0       18.30       16.87      6.73 o 
 -10   2   0      304.45      326.00     10.32 o 
  -9   2   0        1.81       -2.37      3.84 o 
  -8   2   0       17.32       28.92      5.78 o 
  -7   2   0        0.52        5.73      4.46 o 
  -6   2   0       35.29       21.68      4.12 o 
  -5   2   0      103.97       73.62      4.67 o 
  -3   2   0       54.89       88.07      5.76 o 
   2   2   0      530.01      581.53      6.54 o 
   3   2   0        5.09        6.85      1.19 o 
   4   2   0      278.08      248.63      4.03 o 
   5   2   0      111.35      112.52      4.23 o 
   6   2   0     3370.87     3363.00     31.75 o 
   7   2   0      308.57      314.04      5.81 o 
   8   2   0       32.68       32.13      6.28 o 
   9   2   0        1.46        3.67      2.55 o 
  10   2   0       60.63        1.46     11.12 o 
 -11   3   0       49.86       35.76      6.82 o 
 -10   3   0      571.30      538.53     16.59 o 
  -9   3   0      582.38      555.00     13.55 o 
  -8   3   0      120.72      147.29      7.42 o 
  -7   3   0      149.26      142.38      6.56 o 
  -6   3   0      460.11      428.99     11.95 o 
  -5   3   0      678.95      702.00     10.21 o 
  -4   3   0     1566.19     1474.74     17.11 o 
  -2   3   0     3765.15     4023.74     47.32 o 
  -1   3   0     1936.06     1977.83     17.81 o 
   2   3   0      771.94      925.52     15.29 o 
   3   3   0     1150.30     1059.49     17.79 o 
   4   3   0      253.92      283.05     10.98 o 
   5   3   0      116.24      133.45      4.32 o 
   6   3   0      956.67      878.90     10.23 o 
   7   3   0      623.24      600.43      6.94 o 
   8   3   0       67.44       68.58      2.57 o 
   9   3   0       42.09       -2.27     11.77 o 
 -11   4   0      152.95      155.59     10.87 o 
 -10   4   0      342.93      336.04     13.46 o 
  -9   4   0      191.91      226.64      8.59 o 
  -8   4   0      150.81      172.40      7.68 o 
  -7   4   0       98.17       61.94     15.73 o 
  -6   4   0       16.40       17.53      3.98 o 
  -5   4   0      685.25      707.00      8.26 o 
  -4   4   0     2053.60     1964.67     23.05 o 
  -3   4   0      595.16      540.05      7.47 o 
  -1   4   0       95.24      130.72      6.67 o 
   0   4   0       96.09       89.65      6.70 o 
   1   4   0     1222.12     1363.80     20.28 o 
   2   4   0     3184.54     3289.40     69.09 o 
   3   4   0     1066.54      988.56     18.37 o 
   4   4   0       67.14       91.16      9.37 o 
   5   4   0       74.01       89.29     15.75 o 
   6   4   0       81.47       57.07     15.42 o 
   7   4   0       86.79       98.22     18.59 o 
   8   4   0       48.23       50.41     17.86 o 
   9   4   0       76.05       93.76     21.67 o 
 -11   5   0        9.67       11.13      6.72 o 
 -10   5   0      455.08      461.16     16.05 o 
  -9   5   0      630.05      698.17     16.34 o 
  -8   5   0       29.39       28.87      3.83 o 
  -7   5   0      435.08      413.76      8.61 o 
  -6   5   0        3.78       11.98      3.68 o 
  -5   5   0       61.38       92.50      3.97 o 
  -4   5   0     2485.28     2430.26    111.05 o 
  -2   5   0     2572.13     2904.92     26.10 o 
  -1   5   0     1876.56     1803.55     17.02 o 
   0   5   0      172.25      171.84      9.82 o 
   1   5   0     1261.39     1186.51     12.78 o 
   2   5   0       50.50       44.68      3.29 o 
   3   5   0      465.39      373.65     15.99 o 
   4   5   0        0.94       -1.55      5.94 o 
   5   5   0       34.95       39.94     14.94 o 
   6   5   0       34.40       21.51     14.37 o 
   7   5   0      106.21      158.05     21.84 o 
   8   5   0      105.62      122.57     22.57 o 
 -11   6   0        1.68       -0.69     11.91 o 
 -10   6   0      144.82      125.55     11.35 o 
  -9   6   0      257.36      257.58     18.80 o 
  -8   6   0      182.20      160.51     12.56 o 
  -7   6   0       99.85       80.59     11.11 o 
  -6   6   0     1020.76     1118.49     53.21 o 
  -5   6   0       83.55       83.48     11.40 o 
  -4   6   0       90.25       41.92     38.92 o 
  -3   6   0     1941.78     1969.93     23.36 o 
  -2   6   0     9086.07     9495.71     84.77 o 
  -1   6   0     1730.06     1908.42     23.59 o 
   0   6   0      110.67      123.45      7.03 o 
   1   6   0        5.28        5.40      2.71 o 
   2   6   0      971.65      972.31      9.60 o 
   3   6   0      160.62      165.78     11.82 o 
   4   6   0        3.36        8.26      8.11 o 
   5   6   0      105.43      152.36     32.79 o 
   6   6   0        0.88        6.41     13.15 o 
   7   6   0      148.50      184.59     25.00 o 
   8   6   0      189.55      199.20     44.00 o 
 -11   7   0       13.12       11.94     13.84 o 
 -10   7   0        1.31        0.42      6.97 o 
  -9   7   0        3.04        1.65     12.54 o 
  -8   7   0     1401.93     1387.36     42.62 o 
  -7   7   0     9851.59    10551.32    138.56 o 
  -6   7   0     2912.35     3087.07     65.67 o 
  -5   7   0        1.90        9.03      7.09 o 
  -4   7   0      607.79      599.61      8.03 o 
  -3   7   0      424.37      417.30      8.31 o 
  -2   7   0      110.78       88.04      4.39 o 
  -1   7   0     2396.64     2299.03     25.90 o 
   0   7   0      178.67      203.79      6.76 o 
   1   7   0       23.31       19.32      2.67 o 
   2   7   0      223.99      207.96      4.22 o 
   3   7   0      888.07      898.65     22.46 o 
   4   7   0      194.16      209.92     21.67 o 
   5   7   0       52.55       74.68     19.08 o 
   6   7   0        0.68       -0.73     11.04 o 
   7   7   0       41.89       50.65     34.17 o 
 -10   8   0       11.89        3.12     10.59 o 
  -9   8   0       15.02        6.66     10.01 o 
  -7   8   0     1354.90     1402.35     31.33 o 
  -6   8   0     1518.39     1787.86    166.25 o 
  -5   8   0      248.35      263.67     13.92 o 
  -4   8   0       65.75       70.40      6.20 o 
  -3   8   0     2188.37     2138.37     23.27 o 
  -2   8   0      667.56      721.62      9.57 o 
  -1   8   0     1361.70     1438.23     14.99 o 
   0   8   0     2055.81     2042.46     31.36 o 
   1   8   0       72.01       78.06      4.89 o 
   2   8   0      744.44      645.69     15.41 o 
   3   8   0      210.04      248.45     15.21 o 
   4   8   0      727.10      676.35     32.39 o 
   5   8   0      333.70      392.56     46.19 o 
   6   8   0        1.97       -4.14     14.69 o 
 -10   9   0        8.00        4.30     24.19 o 
  -9   9   0        0.09       -0.95      8.49 o 
  -8   9   0      234.30      250.75     25.08 o 
  -7   9   0      240.96      244.17     23.62 o 
  -6   9   0      165.45      186.29     28.05 o 
  -5   9   0      145.62      176.15     19.40 o 
  -4   9   0       80.21       76.75      4.67 o 
  -3   9   0       16.69       15.31      5.38 o 
  -2   9   0      401.46      435.64      9.86 o 
  -1   9   0     3364.33     3273.06     31.97 o 
   0   9   0      700.56      795.76     14.29 o 
   1   9   0       54.25       33.71      4.28 o 
   2   9   0       11.36        3.74      1.78 o 
   3   9   0      298.04      357.98     25.57 o 
   4   9   0       96.99      107.96     21.59 o 
   5   9   0      239.14      268.36     28.49 o 
  -9  10   0       60.29       -0.57      8.52 o 
  -8  10   0      214.24      213.14     18.69 o 
  -7  10   0      214.15      195.69     16.56 o 
  -6  10   0        2.85        6.86      9.01 o 
  -5  10   0      231.22      229.53     15.07 o 
  -4  10   0        7.01       -2.35      9.25 o 
  -3  10   0        5.56        5.33      3.97 o 
  -2  10   0      323.45      380.03      8.44 o 
  -1  10   0      877.58      799.42     11.92 o 
   0  10   0      621.93      654.20     12.82 o 
   1  10   0      114.63      106.03      9.22 o 
   2  10   0       73.07       65.22      3.80 o 
   3  10   0       29.03       55.04     18.51 o 
   4  10   0       79.64       84.34     22.08 o 
  -9  11   0        7.14        9.58     18.35 o 
  -5  11   0      233.10      227.87     15.41 o 
  -4  11   0      233.99      219.50     21.96 o 
  -3  11   0        5.06       -8.19      8.35 o 
  -2  11   0      558.15      579.37     12.53 o 
  -1  11   0       96.35      103.87      7.94 o 
   0  11   0       22.10       27.46      5.25 o 
   1  11   0       86.00       71.85      5.81 o 
   2  11   0        3.73        7.89      3.08 o 
   3  11   0       25.65       11.53     15.83 o 
  -8  12   0       28.59       37.94     15.04 o 
  -7  12   0       53.30       46.76     20.54 o 
  -6  12   0      152.88      178.67     23.78 o 
  -5  12   0      233.57      242.39     23.30 o 
  -4  12   0      142.42      155.82     16.53 o 
  -3  12   0       66.26       41.80      9.52 o 
  -2  12   0      109.98      112.60     11.92 o 
  -1  12   0       61.44       73.55     15.52 o 
   0  12   0       86.89       89.33     12.88 o 
   1  12   0        2.47        6.14      3.55 o 
   2  12   0        2.70       -5.44     13.80 o 
  -7  13   0        0.16        9.74     17.37 o 
  -6  13   0      107.15      113.32     19.55 o 
  -5  13   0      347.35      336.76     25.73 o 
  -4  13   0      119.90      137.89     13.74 o 
  -3  13   0        2.76        2.36      6.63 o 
  -2  13   0       15.47        7.15      8.41 o 
  -1  13   0       41.20       46.81      6.88 o 
   0  13   0      106.84       82.23     21.16 o 
   0 -13   1        6.48        4.69      5.06 o 
   1 -13   1       82.83       89.81      8.37 o 
   2 -13   1      374.68      352.42     13.75 o 
   3 -13   1      131.54      141.51     12.48 o 
   4 -13   1       49.67       38.86     13.79 o 
   5 -13   1       24.59       22.02     19.89 o 
   6 -13   1      150.75      170.64     21.05 o 
   7 -13   1      260.21      287.68     31.09 o 
  -2 -12   1       32.66       -9.58     14.21 o 
  -1 -12   1      132.14      140.67     15.61 o 
   0 -12   1       82.51       88.48      9.20 o 
   1 -12   1      141.88      133.67      8.79 o 
   2 -12   1      108.83      113.33      8.23 o 
   3 -12   1      390.25      372.86     18.27 o 
   4 -12   1      262.53      277.41     15.89 o 
   5 -12   1       43.05       26.45     13.72 o 
   6 -12   1      173.99      175.74     24.43 o 
   7 -12   1      440.15      443.78     31.90 o 
   8 -12   1      145.31      128.85     18.89 o 
  -4 -11   1       27.11       36.77     20.05 o 
  -3 -11   1      174.80      154.23     23.62 o 
  -2 -11   1      166.37      126.95      4.87 o 
  -1 -11   1        0.57        1.78      3.06 o 
   0 -11   1       66.95       68.69      6.67 o 
   1 -11   1      109.48      121.61      9.78 o 
   2 -11   1      727.44      747.56     15.39 o 
   3 -11   1       79.31       59.90     11.44 o 
   4 -11   1        4.66        2.53      6.92 o 
   5 -11   1      248.57      211.44     15.47 o 
   6 -11   1      114.12      112.23     14.84 o 
   7 -11   1       97.55      106.38     15.84 o 
   8 -11   1      273.36      276.81     29.71 o 
  -5 -10   1       16.66       22.24     19.08 o 
  -4 -10   1      207.77      195.71     40.02 o 
  -3 -10   1      158.67      171.20     35.31 o 
  -2 -10   1       85.73       65.92      3.87 o 
  -1 -10   1       29.78       16.90      5.01 o 
   0 -10   1      515.37      590.33     10.92 o 
   1 -10   1       76.95       78.74      7.06 o 
   2 -10   1       81.37      106.35      7.50 o 
   3 -10   1       50.29       42.44     10.50 o 
   4 -10   1      138.05      111.21     26.30 o 
   5 -10   1      102.16       75.04     20.86 o 
   6 -10   1       89.89       96.65     14.33 o 
   7 -10   1       62.95       64.83     13.80 o 
   8 -10   1      150.26      129.90     84.54 o 
   9 -10   1       30.73       -4.65     11.13 o 
  -6  -9   1        4.48       21.51     31.82 o 
  -5  -9   1      132.10      142.54     24.19 o 
  -4  -9   1      142.05      137.35     21.75 o 
  -3  -9   1      178.51      244.50     22.65 o 
  -2  -9   1      163.66      139.36      9.47 o 
  -1  -9   1      967.68     1059.36     21.61 o 
   0  -9   1     2341.29     2282.04     28.12 o 
   1  -9   1      226.40      245.24      8.73 o 
   2  -9   1      495.48      467.91     13.55 o 
   3  -9   1      935.35     1013.41     26.42 o 
   4  -9   1      164.04      145.79     11.54 o 
   5  -9   1       89.22      111.88     15.10 o 
   6  -9   1      190.46      161.74     17.69 o 
   7  -9   1      105.00      104.52     14.40 o 
   8  -9   1      181.90      216.65     17.69 o 
   9  -9   1       21.19       -3.36     11.99 o 
  10  -9   1       58.83       -3.07     10.65 o 
  -7  -8   1      147.94      138.73     27.03 o 
  -6  -8   1      142.90      181.18     25.98 o 
  -5  -8   1      208.93      205.29     24.60 o 
  -4  -8   1      108.61      107.48     32.31 o 
  -3  -8   1       15.95       17.21     13.31 o 
  -2  -8   1      820.26      854.35     13.97 o 
  -1  -8   1      679.54      687.01     11.14 o 
   0  -8   1      365.94      370.28      7.02 o 
   1  -8   1      223.92      212.83      5.89 o 
   2  -8   1      548.83      512.68     10.98 o 
   3  -8   1      904.07      946.61     21.70 o 
   4  -8   1      457.23      467.77     14.89 o 
   5  -8   1     1212.81     1314.75     26.17 o 
   6  -8   1     2953.40     2814.68     50.65 o 
   7  -8   1      596.91      728.42     46.59 o 
   8  -8   1      576.09      576.23     21.89 o 
   9  -8   1      131.30      165.49     16.61 o 
  10  -8   1        7.28       -2.14      9.23 o 
  -7  -7   1       19.59       25.89     18.67 o 
  -6  -7   1       45.68       65.51     32.23 o 
  -5  -7   1      233.44      266.01     24.76 o 
  -4  -7   1      247.81      245.15     21.92 o 
  -3  -7   1        9.53        4.55     10.39 o 
  -2  -7   1      147.44      160.51      4.93 o 
  -1  -7   1      705.29      628.26      7.98 o 
   0  -7   1     1852.79     1726.63     16.63 o 
   1  -7   1        4.42        7.63      2.76 o 
   2  -7   1     1957.33     1879.10     30.83 o 
   3  -7   1      501.16      625.51     22.53 o 
   4  -7   1      381.47      355.67     20.25 o 
   5  -7   1     1330.72     1380.18     25.54 o 
   6  -7   1      667.12      650.53     23.67 o 
   7  -7   1      167.42      184.86     15.67 o 
   8  -7   1       98.84      131.46     30.16 o 
   9  -7   1        5.66       10.21      9.78 o 
  10  -7   1       80.61        2.23     14.23 o 
  11  -7   1      256.77      324.97     20.55 o 
  -8  -6   1       16.01        8.04     15.99 o 
  -7  -6   1       28.65       35.72     18.26 o 
  -6  -6   1      247.05      255.05     24.19 o 
  -5  -6   1      210.52      200.34     21.51 o 
  -4  -6   1       29.28       34.01     13.39 o 
  -3  -6   1      508.44      648.18     24.76 o 
  -2  -6   1      151.05      200.09      3.44 o 
  -1  -6   1     1650.92     1508.18     13.67 o 
   0  -6   1      816.49      766.41      8.43 o 
   1  -6   1      273.73      242.96      5.34 o 
   2  -6   1     1732.83     2139.91     20.95 o 
   3  -6   1      450.73      492.08     25.25 o 
   4  -6   1      449.20      479.50     18.91 o 
   5  -6   1     2803.54     3000.38     58.77 o 
   6  -6   1     2768.15     2703.83     45.07 o 
   7  -6   1       59.86       62.37     11.36 o 
   8  -6   1       14.13        3.56     10.00 o 
   9  -6   1        8.92       15.22      9.61 o 
  10  -6   1      239.02      229.59     19.86 o 
  11  -6   1      278.70      312.11     19.09 o 
  -9  -5   1       28.01       20.29     18.18 o 
  -8  -5   1       65.86       76.95     21.19 o 
  -7  -5   1       30.05       20.62     15.34 o 
  -6  -5   1      105.23       62.02     27.27 o 
  -5  -5   1      491.46      548.09     26.79 o 
  -4  -5   1     1395.22     1374.20     37.26 o 
  -3  -5   1       84.50      181.83     23.46 o 
  -2  -5   1       34.03       35.77      3.50 o 
  -1  -5   1      311.46      331.00      5.19 o 
   0  -5   1     2540.79     2016.91     16.17 o 
   1  -5   1      810.28      963.61     12.22 o 
   2  -5   1     1883.85     2049.53     23.37 o 
   3  -5   1     4719.89     5931.18    105.12 o 
   4  -5   1      798.67      739.01     21.43 o 
   5  -5   1     1534.14     1597.19     35.55 o 
   6  -5   1     2683.90     2692.55     29.87 o 
   7  -5   1      440.91      365.82     11.76 o 
   8  -5   1      388.76      342.41      9.62 o 
   9  -5   1      146.47      178.82     11.10 o 
  10  -5   1       87.02       78.64      7.62 o 
  11  -5   1      275.07      281.99     17.25 o 
  -9  -4   1       92.56       92.94     34.09 o 
  -8  -4   1        0.67      -11.12     13.72 o 
  -7  -4   1        0.91        0.81     15.34 o 
  -6  -4   1      272.61      265.60     20.86 o 
  -5  -4   1     1489.36     1487.44     52.68 o 
  -4  -4   1     1303.77     1312.92     33.12 o 
  -3  -4   1      427.17      530.31     19.24 o 
  -2  -4   1     3984.76     4671.50     83.55 o 
  -1  -4   1      445.68      314.60      3.99 o 
   1  -4   1    11635.29    12691.57    151.86 o 
   2  -4   1      734.66      607.83      9.06 o 
   3  -4   1     1141.44      930.83     21.92 o 
   4  -4   1      830.02      948.85     23.22 o 
   5  -4   1      561.92      458.21      8.08 o 
   6  -4   1     1819.91     2034.03     55.48 o 
   7  -4   1     1669.38     1531.03     22.12 o 
   8  -4   1      144.02      128.24      6.46 o 
   9  -4   1       14.53       17.27      6.17 o 
  10  -4   1       70.15       63.89      8.18 o 
  11  -4   1      376.30      410.30     14.13 o 
  -9  -3   1      180.64      191.41     22.32 o 
  -8  -3   1       39.74       28.67      2.26 o 
  -7  -3   1     1015.50     1015.26     21.16 o 
  -6  -3   1     1160.75     1188.47     14.41 o 
  -5  -3   1     1009.91     1048.61     29.55 o 
  -4  -3   1      699.58      618.47     29.47 o 
  -3  -3   1     1053.65     1207.47     26.79 o 
  -2  -3   1      552.82      577.60     11.82 o 
  -1  -3   1      750.10     1094.76     12.06 o 
   0  -3   1       14.53       25.74      3.09 o 
   1  -3   1     2278.84     2868.82     60.19 o 
   2  -3   1     5688.17     4444.55     67.70 o 
   3  -3   1     2849.48     2280.76     66.77 o 
   4  -3   1       77.17      128.77      5.48 o 
   5  -3   1      344.21      256.21      7.64 o 
   6  -3   1     1646.17     1837.81     41.64 o 
   7  -3   1      670.43      567.60     11.86 o 
   8  -3   1      128.46      144.05      8.41 o 
   9  -3   1      224.08      194.20      9.01 o 
  10  -3   1      171.46      168.14     10.20 o 
  11  -3   1      305.96      310.64     18.54 o 
 -10  -2   1       79.87      106.74     31.82 o 
  -9  -2   1      162.00      158.92      7.07 o 
  -8  -2   1      425.05      388.26      7.63 o 
  -7  -2   1      762.60      788.59      9.68 o 
  -6  -2   1       15.58       13.56      3.38 o 
  -5  -2   1      583.69      577.14     11.84 o 
  -4  -2   1     2848.94     2852.14     23.13 o 
  -3  -2   1     2635.68     2852.58     20.95 o 
  -2  -2   1     1386.97     1277.28     25.57 o 
   4  -2   1        3.43        1.78      2.19 o 
   5  -2   1      896.72      714.79     12.71 o 
   6  -2   1      298.44      432.90      9.91 o 
   7  -2   1      548.05      454.08     13.47 o 
   8  -2   1       17.86       28.85      5.71 o 
   9  -2   1      104.31       99.10      7.92 o 
  10  -2   1       69.78       83.58     13.61 o 
  11  -2   1       89.69       95.18      8.22 o 
 -10  -1   1       10.91        9.71      4.47 o 
  -9  -1   1      572.14      622.89     12.36 o 
  -8  -1   1      236.41      230.43      8.74 o 
  -7  -1   1       66.58      101.50      6.67 o 
  -6  -1   1      134.72      157.68      8.18 o 
  -5  -1   1     2019.73     2027.32     18.55 o 
  -4  -1   1     3496.36     3501.76     28.85 o 
  -3  -1   1     6259.02     6202.96    159.63 o 
  -1  -1   1     4552.18     3492.22     38.68 o 
   3  -1   1       35.05       11.49      2.43 o 
   4  -1   1     1074.97     1404.30     18.65 o 
   5  -1   1      981.78      980.07     16.18 o 
   6  -1   1       77.87      103.32      6.43 o 
   7  -1   1      435.87      363.29     12.19 o 
   8  -1   1      237.75      252.52     10.47 o 
   9  -1   1        9.81        2.10      4.73 o 
  10  -1   1        1.29       -0.92      4.41 o 
 -11   0   1       12.44        5.14      4.41 o 
 -10   0   1       10.62       10.26      4.41 o 
  -9   0   1       40.76       66.44      5.71 o 
  -8   0   1      252.15      241.70      8.84 o 
  -7   0   1      297.26      354.21      7.66 o 
  -6   0   1       74.92       94.68      6.07 o 
  -5   0   1      450.36      436.17      7.61 o 
  -4   0   1      423.40      453.65      9.65 o 
  -3   0   1    10196.03     9336.82     94.44 o 
  -2   0   1     2149.25     3247.38     29.45 o 
   2   0   1     3251.14     2594.74     22.10 o 
   3   0   1     3727.51     3751.61     28.02 o 
   4   0   1      283.39      249.13      5.98 o 
   5   0   1      495.75      606.09     16.44 o 
   6   0   1       17.82       22.26      6.31 o 
   7   0   1      688.28      657.12     12.11 o 
   8   0   1      185.97      202.41      7.12 o 
   9   0   1       39.18       42.24      6.74 o 
  10   0   1        5.64        9.97      6.77 o 
 -11   1   1        1.13        3.62      4.52 o 
 -10   1   1       65.62       75.74      6.72 o 
  -9   1   1       32.21       46.31      6.34 o 
  -8   1   1      377.29      334.22      8.65 o 
  -7   1   1      285.71      382.84      8.96 o 
  -6   1   1      147.90      237.56      7.03 o 
  -5   1   1     7007.78     7383.38    279.90 o 
  -4   1   1      998.46     1315.83     16.30 o 
   1   1   1     2303.73     1717.13     12.15 o 
   2   1   1       36.02       16.51      1.82 o 
   3   1   1     1163.45     1242.76     10.24 o 
   4   1   1     1306.46     1151.54     12.67 o 
   5   1   1     1466.74     1678.71     19.56 o 
   6   1   1      171.68      159.74     14.33 o 
   7   1   1       82.24       72.97      5.79 o 
   8   1   1      129.00      133.65      5.74 o 
   9   1   1       85.87       98.30      7.08 o 
  10   1   1       26.11       11.29      4.78 o 
 -11   2   1       42.81       45.22      6.82 o 
 -10   2   1        2.10       -3.15      4.83 o 
  -9   2   1       59.99       78.34      6.43 o 
  -8   2   1      396.62      365.06      9.14 o 
  -7   2   1      261.88      298.20      7.66 o 
  -6   2   1      331.07      320.03      7.03 o 
  -5   2   1      335.07      531.64      9.56 o 
  -4   2   1      338.32      215.76     10.39 o 
  -2   2   1     4192.12     5618.01    106.66 o 
  -1   2   1     9776.32     7603.59     59.25 o 
   0   2   1     5016.39     3644.65     24.24 o 
   1   2   1    15670.65    18629.85    184.16 o 
   2   2   1     2035.04     1921.93     15.31 o 
   3   2   1     1186.66     1302.01     10.58 o 
   4   2   1      838.07      700.14     10.00 o 
   5   2   1     1685.60     1786.85     20.13 o 
   6   2   1      199.65      221.54      6.78 o 
   7   2   1      579.01      603.01      8.72 o 
   8   2   1       31.29       26.20      3.97 o 
   9   2   1      114.99      114.09     58.97 o 
  10   2   1       59.98        3.73     12.50 o 
 -11   3   1       78.66       62.30      7.53 o 
 -10   3   1       48.52       26.60      5.88 o 
  -9   3   1      768.23      822.69     15.29 o 
  -8   3   1       39.87       25.08      5.09 o 
  -7   3   1      489.20      555.31     11.50 o 
  -6   3   1     1206.92     1050.68     14.19 o 
  -5   3   1        0.86        8.36      6.58 o 
  -4   3   1      102.42       73.54      8.93 o 
  -3   3   1       46.72        9.74      6.49 o 
  -1   3   1     3106.04     2148.84     16.89 o 
   0   3   1     5100.71     5936.33     42.91 o 
   1   3   1     9265.13    10786.81    180.38 o 
   2   3   1      481.96      430.47      6.35 o 
   3   3   1      450.22      462.34      6.94 o 
   4   3   1     4533.07     4639.55     55.14 o 
   5   3   1     1327.73     1346.17     11.70 o 
   6   3   1      208.00      192.71      4.92 o 
   7   3   1        7.02        8.21      1.98 o 
   8   3   1      135.59      102.75      6.60 o 
   9   3   1      309.86      376.16     27.36 o 
 -11   4   1       52.18       50.47      8.26 o 
 -10   4   1      123.81      127.02      8.28 o 
  -9   4   1        4.68        2.56      4.58 o 
  -8   4   1       89.57       92.32      5.78 o 
  -7   4   1       82.37       64.96      8.65 o 
  -6   4   1      491.67      457.31     26.42 o 
  -5   4   1     2175.21     2521.69     46.76 o 
  -4   4   1      167.62      219.90     12.58 o 
  -3   4   1      392.24      274.78     12.74 o 
  -2   4   1      250.95      379.11      7.36 o 
  -1   4   1     2075.88     1492.65     14.86 o 
   0   4   1       49.23       76.98      3.86 o 
   1   4   1     1486.53     1566.95     13.65 o 
   2   4   1      644.78      723.97      9.54 o 
   3   4   1     1275.31     1230.71      8.94 o 
   4   4   1     1675.00     1672.72     34.58 o 
   5   4   1      635.44      625.37     18.47 o 
   6   4   1       47.10       51.55     15.75 o 
   7   4   1        5.18        8.04     12.58 o 
   8   4   1      114.24      117.38     34.09 o 
   9   4   1      266.12      267.15     27.76 o 
 -11   5   1      316.56      306.55     19.64 o 
 -10   5   1      215.18      246.96     10.89 o 
  -9   5   1       51.74       68.40      7.84 o 
  -8   5   1       69.95       76.21      6.61 o 
  -7   5   1     1486.73     1559.54     19.88 o 
  -6   5   1     2186.72     1994.03     23.96 o 
  -5   5   1      280.28      339.63     16.32 o 
  -4   5   1     1148.45     1038.73     13.69 o 
  -3   5   1      840.81      768.73     10.60 o 
  -2   5   1      599.19      598.70      9.89 o 
  -1   5   1      616.24      454.42      8.17 o 
   0   5   1      698.37      702.86     10.70 o 
   1   5   1      752.78      763.64      9.91 o 
   2   5   1      281.50      263.15      5.05 o 
   3   5   1     1321.26     1218.60     23.15 o 
   4   5   1      295.20      287.45     14.21 o 
   5   5   1       61.50       67.22     11.71 o 
   6   5   1      412.87      382.17     25.98 o 
   7   5   1       19.35       15.67     25.00 o 
   8   5   1       16.83       14.77     16.40 o 
 -11   6   1      150.22      155.77     15.52 o 
 -10   6   1      312.11      322.99     12.80 o 
  -9   6   1       51.11       32.37      5.26 o 
  -8   6   1       42.89       58.22      6.97 o 
  -7   6   1       89.26      101.67      6.74 o 
  -6   6   1     5347.28     5262.14    111.78 o 
  -5   6   1     1328.92     1326.92     15.80 o 
  -4   6   1      129.31      121.75      3.93 o 
  -3   6   1      106.73       80.24      6.12 o 
  -2   6   1      942.52     1030.44     20.46 o 
  -1   6   1     1658.27     1522.22     16.38 o 
   0   6   1     1364.36     1373.57     16.57 o 
   1   6   1      337.74      349.47      7.24 o 
   2   6   1      529.15      582.76      8.51 o 
   3   6   1      102.54      102.57     10.87 o 
   4   6   1      148.23      135.15     13.00 o 
   5   6   1      289.73      320.67     22.69 o 
   6   6   1       12.36       29.87     27.19 o 
   7   6   1       32.50       33.04     18.83 o 
 -11   7   1      245.14      269.22     22.49 o 
 -10   7   1      320.53      314.00     18.78 o 
  -9   7   1      315.69      344.08     22.03 o 
  -8   7   1        4.79       -2.60     10.88 o 
  -7   7   1     1733.06     1864.01     35.58 o 
  -6   7   1     1973.81     1956.12     19.99 o 
  -5   7   1     1598.35     1661.91     21.75 o 
  -4   7   1     1056.55     1093.80     16.91 o 
  -3   7   1      218.99      223.35     14.04 o 
  -2   7   1      552.51      556.88     10.07 o 
  -1   7   1      914.75      778.50     12.50 o 
   0   7   1     1783.76     1760.95     27.25 o 
   1   7   1       90.92       93.19      5.26 o 
   2   7   1       87.90       72.63      4.48 o 
   3   7   1       88.45      129.63     12.77 o 
   4   7   1       49.99       41.18     11.47 o 
   5   7   1      202.95      234.92     25.08 o 
   6   7   1       89.31       66.24     20.62 o 
   7   7   1        8.02        5.60     15.75 o 
 -11   8   1      306.87      343.37     31.17 o 
 -10   8   1      344.28      430.51     22.01 o 
  -9   8   1       26.15       45.21     18.26 o 
  -7   8   1     1375.02     1544.51     32.57 o 
  -6   8   1      122.95      308.08    137.43 o 
  -5   8   1      382.85      374.93     11.00 o 
  -4   8   1     1561.15     1621.44     24.39 o 
  -3   8   1      463.79      459.76     10.83 o 
  -2   8   1        4.47        0.26      2.43 o 
  -1   8   1       12.37        7.90      4.92 o 
   0   8   1     1005.67     1013.03     14.82 o 
   1   8   1      248.93      230.43      6.87 o 
   2   8   1       64.51       77.75      4.56 o 
   3   8   1       12.62        8.48      8.81 o 
   4   8   1      264.32      241.00     17.62 o 
   5   8   1      115.73      147.90     23.78 o 
   6   8   1      127.12      157.97     25.98 o 
  -9   9   1       53.56        1.30     12.50 o 
  -6   9   1      450.31      523.58     28.25 o 
  -5   9   1      909.96      941.43     16.48 o 
  -4   9   1        8.78        6.04      8.40 o 
  -3   9   1      135.45      139.57      8.39 o 
  -2   9   1      584.92      604.79     11.29 o 
  -1   9   1      385.12      354.28     12.38 o 
   0   9   1      560.29      637.31     10.54 o 
   1   9   1       96.11       92.33      4.57 o 
   2   9   1      176.15      183.56      5.29 o 
   3   9   1      126.95      147.98     18.36 o 
   4   9   1       48.57       50.33     31.90 o 
   5   9   1       89.75      102.28     38.64 o 
 -10  10   1       60.08       11.85     19.56 o 
  -9  10   1        7.04        2.19     13.72 o 
  -8  10   1      305.06      263.91     19.25 o 
  -7  10   1       14.43       15.99     15.50 o 
  -6  10   1     1579.14     1604.53     52.97 o 
  -5  10   1      971.33     1041.34     16.98 o 
  -4  10   1      510.99      574.18     20.18 o 
  -3  10   1      268.50      275.30      8.83 o 
  -2  10   1      305.67      262.14      9.00 o 
  -1  10   1      218.06      244.96      8.24 o 
   0  10   1        2.54        2.91      3.32 o 
   1  10   1       49.09       56.75      4.38 o 
   2  10   1      488.42      426.08     16.58 o 
   3  10   1      132.89      150.17     22.89 o 
   4  10   1        0.83      -12.34     16.88 o 
  -8  11   1       20.05       36.77     19.56 o 
  -5  11   1      108.95       82.47     18.99 o 
  -4  11   1      245.91      287.31      9.34 o 
  -3  11   1      465.71      453.93     12.99 o 
  -2  11   1      183.59      199.29     13.83 o 
  -1  11   1       63.70       63.37      5.81 o 
   0  11   1       10.82       10.28      5.49 o 
   1  11   1      398.83      386.21     16.93 o 
   2  11   1      274.22      224.14     14.69 o 
   3  11   1       94.75       98.55     22.57 o 
  -7  12   1       55.21       42.86     20.29 o 
  -6  12   1       60.70       58.44     13.37 o 
  -5  12   1       32.83       29.87     15.67 o 
  -4  12   1      143.32      197.71     25.29 o 
  -3  12   1       44.06       58.67      8.17 o 
  -2  12   1       33.82       29.73      6.31 o 
  -1  12   1       24.55       20.44      5.71 o 
   0  12   1      116.20      109.49      8.04 o 
  -7  13   1      298.73      346.78     31.17 o 
  -6  13   1       81.28       70.43     14.71 o 
  -5  13   1       27.47       16.47     15.71 o 
  -4  13   1        6.58        9.74      8.75 o 
  -3  13   1       44.97       33.17     11.53 o 
  -2  13   1      141.69      148.78     11.13 o 
  -1  13   1       20.50       20.69      8.22 o 
   0 -13   2       99.37       76.43      6.92 o 
   1 -13   2       23.90       39.64      6.60 o 
   2 -13   2       39.55       39.84      7.46 o 
   3 -13   2      141.91      150.42     28.90 o 
   4 -13   2      408.70      450.61     22.74 o 
   5 -13   2      104.13       61.44     49.39 o 
   6 -13   2        1.57      -11.65     11.65 o 
  -2 -12   2       26.12       -1.22     10.88 o 
  -1 -12   2      373.54      358.62     16.20 o 
   0 -12   2       38.79       32.85      5.49 o 
   1 -12   2        2.24        4.21      4.43 o 
   2 -12   2       40.57       21.92      5.85 o 
   3 -12   2      113.99      113.53     11.56 o 
   4 -12   2      345.62      387.91     17.59 o 
   5 -12   2      235.05      257.87     17.30 o 
   6 -12   2       20.99       16.64     12.14 o 
   7 -12   2       16.23       13.58     12.48 o 
   8 -12   2       25.57       32.97     15.49 o 
  -4 -11   2        5.23        9.01     25.73 o 
  -3 -11   2        0.41        3.49     20.62 o 
  -2 -11   2       78.54       62.31      3.64 o 
  -1 -11   2      143.57      164.39      6.36 o 
   0 -11   2      143.92      139.80      6.90 o 
   1 -11   2      183.83      193.72      8.92 o 
   2 -11   2        5.96       -0.43      3.74 o 
   3 -11   2        2.01       -0.62      5.25 o 
   4 -11   2        1.80        2.64      8.24 o 
   5 -11   2       13.93       22.44     10.22 o 
   6 -11   2      228.58      198.53     17.04 o 
   7 -11   2      217.10      195.00     18.48 o 
   8 -11   2       44.88       51.02     15.61 o 
   9 -11   2       35.98       10.88     21.52 o 
  -5 -10   2      141.63      143.44     25.57 o 
  -4 -10   2        9.83       12.99     16.15 o 
  -3 -10   2       17.33       24.11     15.18 o 
  -2 -10   2        8.03       16.77      3.21 o 
  -1 -10   2      127.23      113.44      9.94 o 
   0 -10   2      227.63      269.72      7.90 o 
   1 -10   2      270.05      308.60      8.96 o 
   2 -10   2      337.63      336.34      9.36 o 
   3 -10   2        2.43        6.30      4.08 o 
   4 -10   2        3.77       -3.95      7.14 o 
   5 -10   2     1245.72     1317.77     39.35 o 
   6 -10   2      818.92      746.77     34.91 o 
   7 -10   2      171.15      180.78     16.82 o 
   8 -10   2        6.53       -3.78     10.20 o 
   9 -10   2       20.83       -0.61      8.91 o 
  -6  -9   2      111.64      137.83     25.81 o 
  -5  -9   2        9.46       17.78     27.52 o 
  -4  -9   2       21.37       21.02     15.75 o 
  -3  -9   2      100.31       87.02     17.70 o 
  -2  -9   2      134.16      139.13      4.07 o 
  -1  -9   2      414.52      399.71      8.30 o 
   0  -9   2     4044.75     4173.19     41.85 o 
   1  -9   2     1780.05     1722.92     20.57 o 
   2  -9   2      260.78      276.55     12.23 o 
   3  -9   2      138.13      141.92      7.65 o 
   4  -9   2        6.81       11.10     11.93 o 
   5  -9   2       61.97       58.74     11.02 o 
   6  -9   2      178.42      180.53     21.51 o 
   7  -9   2      393.67      396.21     20.40 o 
   8  -9   2       57.67       35.11     38.60 o 
   9  -9   2        2.28        3.57     11.87 o 
  10  -9   2       48.71       -0.68      8.98 o 
  -7  -8   2        3.47       14.29     29.63 o 
  -6  -8   2       12.22       26.54     18.67 o 
  -5  -8   2      440.74      385.90     28.74 o 
  -4  -8   2      322.32      281.03     24.03 o 
  -3  -8   2      291.06      333.06     34.58 o 
  -2  -8   2       63.87       52.19      4.52 o 
  -1  -8   2      877.17      809.57     12.34 o 
   0  -8   2      191.53      192.05      7.04 o 
   1  -8   2      634.23      598.28     11.21 o 
   2  -8   2      855.92      889.85     12.61 o 
   3  -8   2      398.29      355.78     10.09 o 
   4  -8   2        3.67        8.69      9.74 o 
   5  -8   2      286.02      300.10     20.54 o 
   6  -8   2      183.79      208.29     22.08 o 
   7  -8   2        9.25       11.20      9.61 o 
   8  -8   2      319.30      360.74     19.57 o 
   9  -8   2        6.01        1.21      9.11 o 
  10  -8   2       24.72        7.36     10.99 o 
  -8  -7   2      145.01      141.16     43.51 o 
  -7  -7   2       62.34       65.59     21.84 o 
  -6  -7   2       13.86        7.96     14.61 o 
  -5  -7   2        2.25       16.64     14.21 o 
  -4  -7   2      192.25      248.15     21.27 o 
  -3  -7   2      514.45      561.24     25.00 o 
  -2  -7   2      670.48      692.87     11.56 o 
  -1  -7   2      485.30      478.26     14.67 o 
   0  -7   2     2623.39     2713.41     45.71 o 
   1  -7   2     3691.53     3747.66     45.22 o 
   2  -7   2     3115.91     3353.92     49.48 o 
   3  -7   2       29.26       15.31      3.86 o 
   4  -7   2       66.13       65.35     12.34 o 
   5  -7   2      197.75      221.77     18.18 o 
   6  -7   2     1126.60     1084.49     35.55 o 
   7  -7   2      118.59      139.78     19.97 o 
   8  -7   2       17.99       11.78      9.64 o 
   9  -7   2        0.32        1.52      7.91 o 
  10  -7   2        3.85       -1.23      8.12 o 
  -8  -6   2      178.58      228.26     27.27 o 
  -7  -6   2      338.67      297.67     43.27 o 
  -6  -6   2        6.73       -0.57      9.82 o 
  -5  -6   2      440.20      439.07     26.38 o 
  -4  -6   2      561.47      550.93     25.65 o 
  -3  -6   2     1735.97     2044.87     45.70 o 
  -2  -6   2     1069.85      954.07     14.39 o 
  -1  -6   2       20.43       11.08      2.92 o 
   0  -6   2      229.19      251.20     14.33 o 
   1  -6   2     4514.60     4879.50     52.70 o 
   2  -6   2     1597.78     1547.28     19.81 o 
   4  -6   2      826.63      896.01     25.89 o 
   5  -6   2       78.00      115.35     14.69 o 
   6  -6   2     1746.53     1578.68     56.25 o 
   7  -6   2     6305.58     6805.60    130.61 o 
   8  -6   2     1004.43     1109.90     30.03 o 
   9  -6   2       11.86       10.39      9.21 o 
  10  -6   2        9.76       13.56     14.53 o 
  -9  -5   2       12.02       11.04     16.32 o 
  -8  -5   2      327.26      383.23     46.03 o 
  -7  -5   2       11.90        1.79     11.04 o 
  -6  -5   2       35.65       54.96     26.63 o 
  -5  -5   2        8.20        8.36     11.36 o 
  -4  -5   2     1742.35     1891.61     44.08 o 
  -3  -5   2     1285.69     1347.74     31.98 o 
  -2  -5   2     1901.71     1734.52     14.78 o 
  -1  -5   2      242.47      251.85     13.31 o 
   0  -5   2       24.61       22.55      3.64 o 
   1  -5   2     1265.32     1367.33     19.82 o 
   2  -5   2     3984.81     4040.36     41.81 o 
   3  -5   2      514.09      386.23     15.83 o 
   4  -5   2     1885.72     2117.52     42.05 o 
   5  -5   2        1.22       -2.68     12.18 o 
   6  -5   2      472.83      413.42     20.86 o 
   7  -5   2      992.94     1031.16     32.47 o 
   8  -5   2     1353.81     1474.37     42.05 o 
   9  -5   2      479.39      451.61     36.48 o 
  10  -5   2       69.74       54.45     11.48 o 
  11  -5   2        2.33       -2.66     13.11 o 
  -9  -4   2      134.23      131.42     23.05 o 
  -8  -4   2      186.13      213.73     22.89 o 
  -7  -4   2      401.55      395.97     38.07 o 
  -6  -4   2        8.92       15.02     12.58 o 
  -5  -4   2      439.77      402.54     32.47 o 
  -4  -4   2      464.45      514.40     20.29 o 
  -3  -4   2      775.72      950.88     33.04 o 
  -1  -4   2      845.08      946.24     11.84 o 
   0  -4   2       13.39       31.20      3.34 o 
   1  -4   2     1152.65     1203.55     25.49 o 
   2  -4   2      631.09      573.48      6.56 o 
   3  -4   2      452.76      375.03     14.69 o 
   4  -4   2     2404.53     2481.99     54.87 o 
   5  -4   2        7.62       46.35      9.98 o 
   6  -4   2      194.55      143.37      7.26 o 
   7  -4   2      786.55      785.60     13.37 o 
   8  -4   2        2.87        5.21      4.11 o 
   9  -4   2      144.04      186.36      8.22 o 
  10  -4   2      199.02      193.56     12.35 o 
  11  -4   2        1.49       -2.03      5.07 o 
 -10  -3   2       35.44       34.26     18.02 o 
  -9  -3   2      103.87       97.33     19.73 o 
  -8  -3   2       13.99       19.29      4.31 o 
  -7  -3   2       84.70       73.56      2.77 o 
  -6  -3   2      596.96      523.09      8.82 o 
  -5  -3   2        0.57        0.44      0.62 o 
  -4  -3   2      387.10      372.43     16.32 o 
  -3  -3   2      449.66      335.17     22.08 o 
  -2  -3   2     3108.71     2454.98     25.90 o 
  -1  -3   2     7108.66     7732.57     95.77 o 
   1  -3   2     1243.20     1427.63     19.78 o 
   2  -3   2      697.23      646.53     12.17 o 
   3  -3   2     2586.79     3061.02     53.59 o 
   4  -3   2     3222.81     3844.75     41.48 o 
   5  -3   2      301.68      225.67      6.08 o 
   6  -3   2       17.92       19.90      4.67 o 
   7  -3   2      278.52      282.64      9.17 o 
   8  -3   2      355.84      302.45     10.32 o 
   9  -3   2      245.92      244.96      9.74 o 
  10  -3   2      292.75      300.64     10.35 o 
 -10  -2   2       10.20       17.70     14.69 o 
  -9  -2   2        0.58        3.41      2.80 o 
  -8  -2   2      412.52      392.65      9.16 o 
  -7  -2   2     2405.62     2499.08     25.79 o 
  -6  -2   2     1907.00     1847.60     18.81 o 
  -5  -2   2        1.15        3.59      1.70 o 
  -4  -2   2      345.55      279.32      7.02 o 
  -3  -2   2       44.61       17.62      2.00 o 
   0  -2   2     2578.61     2827.42     26.95 o 
   1  -2   2     3721.29     3663.83     68.59 o 
   2  -2   2     7847.85     7913.41     64.73 o 
   3  -2   2     1089.06     1221.91     12.29 o 
   4  -2   2      365.45      306.53      5.19 o 
   5  -2   2      592.40      390.47      7.38 o 
   6  -2   2      536.68      609.80     13.63 o 
   7  -2   2      281.02      327.43     10.35 o 
   8  -2   2      137.39      108.28     10.29 o 
   9  -2   2       10.18       14.14      5.13 o 
  10  -2   2       53.75       65.07      7.11 o 
 -10  -1   2       11.34       18.33      6.86 o 
  -9  -1   2       10.45       13.86      4.56 o 
  -8  -1   2      150.63      143.47      5.47 o 
  -7  -1   2        3.23        6.59      4.19 o 
  -6  -1   2      546.99      528.31      8.45 o 
  -5  -1   2     1160.74     1119.50     16.62 o 
  -4  -1   2       35.27       65.55      3.77 o 
  -3  -1   2     5868.28     6730.88    130.57 o 
   1  -1   2      520.49      581.57     12.83 o 
   2  -1   2     1788.06     1758.68     18.10 o 
   3  -1   2        8.40        3.21      2.15 o 
   4  -1   2     1349.65     1672.47     15.22 o 
   5  -1   2      375.91      232.13      7.47 o 
   6  -1   2      479.39      521.56     13.64 o 
   7  -1   2        0.04        0.25      3.49 o 
   8  -1   2      331.55      337.84     17.94 o 
   9  -1   2       18.30       14.47      8.04 o 
  10  -1   2      203.60      209.51     10.19 o 
 -11   0   2        1.19        1.69      3.60 o 
 -10   0   2       55.28       65.99      8.57 o 
  -9   0   2      364.20      376.65     10.19 o 
  -8   0   2      272.80      295.54      8.21 o 
  -7   0   2      801.89      819.26     12.20 o 
  -6   0   2     1156.80     1123.42     13.93 o 
  -5   0   2     2067.75     2089.02     26.68 o 
  -4   0   2      907.54     1101.78     18.91 o 
  -3   0   2      641.67      876.57     12.40 o 
   1   0   2      591.19      478.97      7.03 o 
   2   0   2       25.73       38.42      2.95 o 
   3   0   2       63.41      162.48      4.06 o 
   4   0   2     1037.12     1218.81     16.90 o 
   5   0   2     3728.43     3590.11     34.22 o 
   6   0   2      145.39      141.37      6.76 o 
   7   0   2      181.36      202.48     11.61 o 
   8   0   2        8.15        4.85      4.46 o 
   9   0   2       13.56       22.13      5.36 o 
  10   0   2      292.78      282.76     10.70 o 
 -11   1   2       98.77      121.47      8.02 o 
 -10   1   2      437.47      453.77     12.36 o 
  -9   1   2       36.81       36.94      7.26 o 
  -8   1   2        8.83       12.38      4.20 o 
  -7   1   2        5.58       10.03      4.17 o 
  -6   1   2     5345.32     5916.25     76.39 o 
  -5   1   2     5916.74     6010.00     92.70 o 
  -3   1   2      736.96      555.81      9.76 o 
  -2   1   2     7752.47     7662.66     75.97 o 
  -1   1   2     7002.61     6897.23    104.31 o 
   1   1   2    10366.78    10298.16     72.99 o 
   2   1   2       19.50       17.80      2.50 o 
   3   1   2      313.05      223.61      5.23 o 
   4   1   2      124.29      138.54      4.30 o 
   5   1   2      349.56      226.49      6.48 o 
   6   1   2      602.34      633.93     12.48 o 
   7   1   2       96.10       94.06      9.68 o 
   8   1   2       72.53       65.46      7.87 o 
   9   1   2      107.97      113.82      9.53 o 
 -11   2   2      548.76      573.29     14.73 o 
 -10   2   2      807.36      764.72     15.63 o 
  -9   2   2      227.47      231.80      8.45 o 
  -8   2   2      151.07      163.99      7.83 o 
  -7   2   2       53.85       60.73     13.26 o 
  -6   2   2      284.74      403.31      9.50 o 
  -5   2   2    12287.18    12312.48    194.09 o 
  -4   2   2     1634.97     1786.57     32.15 o 
  -3   2   2      232.51      284.10     10.03 o 
  -2   2   2     1099.81     1169.92     17.98 o 
  -1   2   2      111.46       77.57      4.65 o 
   0   2   2    39123.59    43717.39    360.37 o 
   1   2   2    31876.62    33846.20    390.86 o 
   2   2   2     4884.91     4936.51     36.25 o 
   3   2   2       27.86       23.85      2.61 o 
   4   2   2      952.84      971.13      9.51 o 
   5   2   2      529.78      484.31     10.42 o 
   6   2   2       19.71       24.19      4.34 o 
   7   2   2        1.29        2.16      2.30 o 
   8   2   2        5.82       12.15      4.88 o 
   9   2   2       44.47       47.13     25.08 o 
 -11   3   2      336.03      373.97     14.74 o 
 -10   3   2       73.31      102.35      8.79 o 
  -9   3   2        1.73       -1.18      7.41 o 
  -8   3   2      147.22      138.27      6.84 o 
  -7   3   2       18.29       15.64      4.62 o 
  -6   3   2      378.66      456.44     25.08 o 
  -4   3   2        8.46       10.39      6.82 o 
  -3   3   2       23.28        9.57      4.53 o 
  -2   3   2      552.93      542.53     10.84 o 
   0   3   2     6437.23     7176.17     52.53 o 
   1   3   2     5758.81     5620.49     57.39 o 
   2   3   2      400.82      350.69      5.91 o 
   3   3   2      628.07      648.82      8.20 o 
   4   3   2        5.32        6.62      1.82 o 
   5   3   2      651.80      663.44     12.27 o 
   6   3   2     4142.52     4207.71     42.73 o 
   7   3   2     1757.93     1793.42     18.93 o 
   8   3   2       41.89       27.47      3.95 o 
   9   3   2        5.17        1.54     18.67 o 
 -11   4   2       56.71       60.56      7.91 o 
 -10   4   2      263.20      263.25     11.43 o 
  -9   4   2      632.17      667.59     14.57 o 
  -8   4   2       92.54       62.47      5.58 o 
  -7   4   2        0.37        5.39      7.18 o 
  -6   4   2      293.24      404.25     26.38 o 
  -5   4   2      882.22      689.50     29.47 o 
  -4   4   2      194.24      215.19     12.91 o 
  -3   4   2        6.24        4.43      4.34 o 
  -2   4   2       41.49       54.81      4.07 o 
  -1   4   2      902.73      843.35     10.41 o 
   0   4   2     1676.57     1750.26     15.43 o 
   1   4   2     3026.92     3071.84     32.85 o 
   2   4   2       15.95       21.52      4.15 o 
   3   4   2       35.13       42.41      3.05 o 
   4   4   2       50.31       55.64      2.36 o 
   5   4   2      487.85      501.08      7.87 o 
   6   4   2       71.88       57.48      1.43 o 
   7   4   2      103.74      117.78     19.81 o 
   8   4   2       53.38       39.04     17.86 o 
 -11   5   2       17.34       21.49      5.69 o 
 -10   5   2      151.99      160.03     12.06 o 
  -9   5   2      374.88      416.86     20.78 o 
  -8   5   2       55.18       52.62      4.77 o 
  -6   5   2       38.52       61.94     20.70 o 
  -5   5   2     1353.16     1327.85     41.97 o 
  -4   5   2     1993.99     2029.28     40.26 o 
  -3   5   2     1067.30     1305.72     16.84 o 
  -2   5   2       33.13       30.47      3.75 o 
  -1   5   2      164.66      148.06      4.58 o 
   0   5   2     1070.89     1138.56     11.73 o 
   1   5   2      295.85      223.09      5.00 o 
   2   5   2      350.44      444.73      6.17 o 
   3   5   2      480.54      502.42      5.57 o 
   4   5   2       44.16       58.29     10.50 o 
   5   5   2      109.20       93.60     12.74 o 
   6   5   2      255.31      217.92     16.33 o 
   7   5   2       29.20       63.24     19.24 o 
   8   5   2       17.95        9.90     15.99 o 
 -11   6   2        0.29       -0.23      9.74 o 
 -10   6   2      491.27      495.64     13.78 o 
  -9   6   2      720.67      747.94     34.05 o 
  -8   6   2       52.09       51.00      3.93 o 
  -7   6   2      586.70      664.41     27.44 o 
  -6   6   2       96.73       89.29     14.69 o 
  -5   6   2      933.59      894.24     12.84 o 
  -4   6   2     1235.50     1319.00     17.38 o 
  -3   6   2      311.28      333.91     11.89 o 
  -2   6   2      158.88      150.70      7.70 o 
  -1   6   2      167.77      193.16      8.06 o 
   0   6   2        5.83        8.19      2.87 o 
   1   6   2      827.89      793.62      9.65 o 
   2   6   2      104.72       99.86      6.86 o 
   3   6   2      258.18      207.15      5.31 o 
   4   6   2       92.28      128.89     16.36 o 
   5   6   2        0.95       -6.45      9.07 o 
   6   6   2        3.15       -2.06      8.58 o 
   7   6   2       69.10      107.88     36.93 o 
 -11   7   2        3.68       -2.52     13.80 o 
 -10   7   2       58.83       61.26     15.43 o 
  -9   7   2      788.14      757.93     16.72 o 
  -8   7   2      580.19      618.23     10.89 o 
  -7   7   2      184.93      221.50      5.28 o 
  -6   7   2       24.60       17.28      4.33 o 
  -5   7   2       38.08       49.80      8.12 o 
  -4   7   2     1484.30     1456.42     19.84 o 
  -3   7   2     1458.51     1380.59     19.80 o 
  -2   7   2      305.80      332.49     12.05 o 
  -1   7   2      190.79      224.04      7.35 o 
   0   7   2        6.27       10.74      4.49 o 
   1   7   2      349.66      276.69      7.95 o 
   2   7   2      446.08      523.13      9.54 o 
   3   7   2      372.52      304.48     15.16 o 
   4   7   2      424.52      390.31     22.34 o 
   5   7   2        0.05        2.00     11.01 o 
   6   7   2       32.50       21.59     17.70 o 
   7   7   2       31.13       33.85     20.70 o 
 -10   8   2        0.41       -0.16      9.98 o 
  -8   8   2      132.01      150.32     15.09 o 
  -7   8   2      867.84      874.73     26.34 o 
  -6   8   2      423.93      379.29      7.54 o 
  -5   8   2      140.07      174.50     10.35 o 
  -4   8   2        4.28        2.84      3.46 o 
  -3   8   2      997.14      946.23     19.26 o 
  -2   8   2      820.06      747.57     15.03 o 
  -1   8   2      907.46      956.15     16.08 o 
   0   8   2      187.22      170.44      8.99 o 
   1   8   2       65.01       50.30      5.54 o 
   2   8   2      402.52      420.86      9.52 o 
   3   8   2      178.66      226.55     36.20 o 
   4   8   2        2.22        0.82     11.81 o 
   5   8   2       10.86       11.28     11.48 o 
   6   8   2        7.79       17.21     18.75 o 
 -10   9   2       11.31        3.49     14.85 o 
  -8   9   2       83.60       83.69     20.37 o 
  -7   9   2      257.41      283.85     17.78 o 
  -6   9   2     1870.95     1821.88     30.44 o 
  -5   9   2      238.46      236.22     15.06 o 
  -4   9   2      192.27      178.59      8.28 o 
  -3   9   2      196.15      207.84     11.98 o 
  -2   9   2      235.53      239.27     10.38 o 
  -1   9   2        8.31        8.47      5.41 o 
   0   9   2        0.74       -0.66      3.45 o 
   1   9   2      101.62      111.34     10.15 o 
   2   9   2       24.95       22.24      2.72 o 
   3   9   2      491.11      493.13     25.32 o 
   4   9   2      652.49      661.50     31.94 o 
   5   9   2      107.89      136.29     26.30 o 
  -6  10   2      781.54      746.05     20.42 o 
  -5  10   2      723.59      704.82     17.27 o 
  -4  10   2        8.62       -0.06      6.74 o 
  -3  10   2      588.83      525.21     17.16 o 
  -2  10   2      490.93      562.78     15.01 o 
  -1  10   2     2454.98     2578.71     33.42 o 
   0  10   2     1834.23     1812.38     45.28 o 
   1  10   2       93.48       93.30      7.20 o 
   2  10   2       96.40       58.27      5.52 o 
   3  10   2      255.01      245.55     19.24 o 
   4  10   2      118.05      139.95     41.56 o 
  -9  11   2      135.23      116.08     25.57 o 
  -8  11   2        9.31       16.48     16.80 o 
  -7  11   2      143.79      167.30     23.46 o 
  -6  11   2     1101.08     1033.27     32.81 o 
  -5  11   2      190.09      176.71     14.69 o 
  -4  11   2        1.06       -5.59      6.01 o 
  -3  11   2      167.61      139.28     12.52 o 
  -2  11   2      289.41      345.38     11.83 o 
  -1  11   2      100.01       97.43     16.58 o 
   0  11   2      224.61      217.03      8.59 o 
   1  11   2       24.91       15.94      5.12 o 
   2  11   2       36.18       30.89     12.65 o 
   3  11   2       27.62       35.15     20.54 o 
  -6  12   2       70.03       68.95     16.79 o 
  -5  12   2       66.97       41.08      8.52 o 
  -4  12   2      453.72      462.08     13.73 o 
  -3  12   2       46.72       38.61      6.99 o 
  -2  12   2        8.74       12.84      5.72 o 
  -1  12   2      298.15      300.98     12.73 o 
   0  12   2       29.56       24.45      7.31 o 
   1  12   2        4.62        1.55      3.06 o 
  -6  13   2      118.80      104.82     15.84 o 
  -5  13   2        4.59       -2.26      9.69 o 
  -4  13   2        4.41       -4.31      5.27 o 
  -3  13   2        3.53       -1.09      4.43 o 
  -2  13   2       40.07       45.02      7.43 o 
  -1  13   2       71.44       61.66      7.57 o 
  -1 -13   3       12.07        1.88      4.31 o 
   0 -13   3      103.10       91.94      9.76 o 
   1 -13   3      140.66      179.15     11.68 o 
   2 -13   3      306.12      278.68     10.55 o 
   3 -13   3      303.58      287.92     34.38 o 
   4 -13   3        3.08       13.93     10.96 o 
   5 -13   3      190.71      201.89     17.22 o 
   6 -13   3      259.64      284.80     24.77 o 
  -3 -12   3      158.54      187.11     24.92 o 
  -1 -12   3        0.05        2.15      3.94 o 
   0 -12   3       38.36       30.93      5.50 o 
   1 -12   3      233.33      257.25     10.57 o 
   2 -12   3      405.28      388.59     14.15 o 
   3 -12   3       20.57       27.74      6.01 o 
   4 -12   3       57.61       59.11     16.11 o 
   5 -12   3        6.71        2.31      8.21 o 
   6 -12   3      620.79      668.20     25.34 o 
   7 -12   3      364.35      419.11     23.91 o 
   8 -12   3      228.51      242.28     25.16 o 
  -4 -11   3       21.74       22.08     17.94 o 
  -3 -11   3       78.55       84.91     19.73 o 
  -2 -11   3       42.23       47.61      5.71 o 
  -1 -11   3      138.98      114.64      5.92 o 
   0 -11   3       68.57       81.80      6.22 o 
   1 -11   3      178.52      192.39      8.23 o 
   2 -11   3      413.10      417.31     10.63 o 
   3 -11   3      103.05      119.54      8.48 o 
   4 -11   3       29.35       35.56     16.67 o 
   5 -11   3       18.78        3.49      9.83 o 
   6 -11   3       96.92      105.14     18.01 o 
   7 -11   3      703.31      733.25     31.91 o 
   8 -11   3      319.53      322.06     22.75 o 
  -5 -10   3       38.03       40.42     19.81 o 
  -4 -10   3      345.59      413.10     29.14 o 
  -3 -10   3       44.38       49.92     16.97 o 
  -2 -10   3      214.78      235.56      7.81 o 
  -1 -10   3      372.34      358.52      9.22 o 
   0 -10   3        3.89        3.80      3.91 o 
   1 -10   3      423.19      378.63      9.72 o 
   2 -10   3      572.95      604.43     11.84 o 
   3 -10   3       59.29       49.12      6.39 o 
   4 -10   3      172.97      208.48     13.92 o 
   5 -10   3       12.60       19.87     10.33 o 
   6 -10   3      120.61      103.48     14.54 o 
   7 -10   3      116.98      123.54     19.05 o 
   8 -10   3      730.12      758.48     29.95 o 
   9 -10   3       15.35        3.73     14.21 o 
  -6  -9   3        0.74       11.93     17.21 o 
  -5  -9   3        7.78        9.66     15.50 o 
  -4  -9   3      224.90      214.71     37.34 o 
  -3  -9   3      480.12      389.89     65.47 o 
  -2  -9   3      652.82      624.61     15.62 o 
  -1  -9   3       62.21       71.83      5.55 o 
   0  -9   3     1869.56     2164.93     27.31 o 
   1  -9   3     1299.72     1230.20     16.52 o 
   2  -9   3      277.99      282.96     10.10 o 
   3  -9   3      502.75      479.24     12.34 o 
   4  -9   3      200.10      220.63     19.16 o 
   5  -9   3      254.27      259.35     21.43 o 
   6  -9   3       70.79       74.76     18.59 o 
   7  -9   3      555.81      577.97     26.35 o 
   8  -9   3      181.06      119.31     83.08 o 
   9  -9   3        1.92        2.20      9.67 o 
  -7  -8   3       68.15       61.12     22.73 o 
  -6  -8   3       30.90       62.42     33.77 o 
  -5  -8   3      408.51      415.05     28.90 o 
  -4  -8   3      649.24      574.31     29.06 o 
  -3  -8   3      387.13      416.04     10.44 o 
  -2  -8   3      681.63      612.40      9.37 o 
  -1  -8   3      260.61      282.53     10.21 o 
   0  -8   3      429.34      398.43     27.44 o 
   1  -8   3        0.13        2.89      3.74 o 
   2  -8   3      585.57      643.18     14.29 o 
   3  -8   3      129.09      101.70      4.38 o 
   4  -8   3      124.64      162.19     16.72 o 
   5  -8   3       32.63       34.09     13.96 o 
   6  -8   3        1.25       12.26     13.15 o 
   7  -8   3      112.33      142.95     33.61 o 
   8  -8   3      447.26      431.12     29.55 o 
  10  -8   3       10.77       18.02     15.58 o 
  -8  -7   3       27.22       39.29     21.84 o 
  -7  -7   3      226.36      266.01     27.68 o 
  -6  -7   3      169.82      209.67     24.76 o 
  -5  -7   3      168.07      115.75     32.06 o 
  -4  -7   3       64.48       51.46     15.75 o 
  -3  -7   3      247.66      258.71     10.02 o 
  -2  -7   3      989.76      998.21     13.45 o 
  -1  -7   3      244.50      282.60     11.73 o 
   0  -7   3      875.20      808.51     13.62 o 
   1  -7   3     2548.79     2849.89     33.67 o 
   2  -7   3     1289.47     1275.30     16.82 o 
   3  -7   3     1323.01     1308.31     26.46 o 
   4  -7   3        4.23       -0.16      6.17 o 
   5  -7   3      928.10      990.57     32.15 o 
   6  -7   3      602.72      597.20     27.76 o 
   7  -7   3      887.54     1000.56     36.04 o 
   8  -7   3        6.66        4.22     12.26 o 
   9  -7   3        3.83        1.30     10.88 o 
  10  -7   3       51.57       44.10     40.91 o 
  -8  -6   3       11.34       20.94     17.94 o 
  -7  -6   3      209.20      204.64     25.00 o 
  -6  -6   3      155.62      170.55     21.59 o 
  -5  -6   3      506.65      518.30     27.68 o 
  -4  -6   3      458.29      493.38     35.96 o 
  -3  -6   3      131.03      113.02      1.80 o 
  -2  -6   3      756.34      735.92     12.58 o 
  -1  -6   3      302.44      331.13      8.44 o 
   0  -6   3     2255.44     2046.99     26.41 o 
   1  -6   3      486.75      458.27     10.23 o 
   2  -6   3       23.03       42.47      5.16 o 
   3  -6   3      713.66      671.56      8.22 o 
   4  -6   3     1905.11     1993.57     42.62 o 
   5  -6   3      317.18      354.00     20.29 o 
   6  -6   3     3641.25     3932.50     95.06 o 
   7  -6   3     2591.10     2563.98     61.37 o 
   8  -6   3        1.54        9.74     12.58 o 
   9  -6   3      291.54      274.90     16.96 o 
  10  -6   3      247.34      293.35     18.13 o 
  -9  -5   3       16.39       28.49     19.08 o 
  -8  -5   3      155.39      160.32     23.70 o 
  -7  -5   3       18.22       16.56     14.69 o 
  -6  -5   3        2.26        5.36     11.69 o 
  -5  -5   3     1236.10     1330.45     38.07 o 
  -4  -5   3      160.35      194.74     17.13 o 
  -3  -5   3       61.26       59.45      2.56 o 
  -2  -5   3        6.16       -0.68      2.96 o 
  -1  -5   3      497.33      542.98      7.09 o 
   0  -5   3     1819.37     1522.74     19.51 o 
   1  -5   3     3287.60     3240.03     28.84 o 
   2  -5   3     1113.49     1111.63     11.62 o 
   3  -5   3      659.29      805.90     31.25 o 
   4  -5   3     2841.13     2666.99     61.94 o 
   5  -5   3     1290.73     1403.91     34.58 o 
   6  -5   3     1034.74      922.31     29.71 o 
   7  -5   3     2708.02     2757.10     61.53 o 
   8  -5   3       21.57       25.41     13.47 o 
   9  -5   3      532.46      534.05     28.01 o 
  10  -5   3       21.99       24.13     10.35 o 
  -9  -4   3       26.75       50.82     18.91 o 
  -8  -4   3       45.99       44.32     17.61 o 
  -7  -4   3       75.76       93.84     17.78 o 
  -6  -4   3      647.30      563.11     26.46 o 
  -5  -4   3      225.03      238.25     28.09 o 
  -4  -4   3        1.82        4.22      8.12 o 
  -3  -4   3      807.78      869.26      8.50 o 
  -2  -4   3        4.77        6.90      2.00 o 
  -1  -4   3     1314.21     1408.61     14.88 o 
   0  -4   3       49.14       52.03      4.45 o 
   1  -4   3     9885.09     9062.71    185.16 o 
   2  -4   3        4.17        7.70      4.41 o 
   3  -4   3     3730.92     4646.67     68.76 o 
   4  -4   3      471.30      383.94      9.38 o 
   5  -4   3     1077.44     1026.78     27.68 o 
   6  -4   3     5809.53     5854.88    104.39 o 
   7  -4   3       39.67       33.85     12.50 o 
   8  -4   3      434.73      491.24     12.06 o 
   9  -4   3       82.38       72.24      7.34 o 
  10  -4   3      110.83      153.04     13.40 o 
 -10  -3   3       16.92       41.16     18.18 o 
  -9  -3   3      106.13       82.86      8.12 o 
  -8  -3   3      176.05      183.58      9.69 o 
  -7  -3   3        5.23        3.38      1.48 o 
  -6  -3   3      563.35      501.28     11.28 o 
  -5  -3   3     1477.20     1478.04     30.53 o 
  -4  -3   3      299.62      311.08      5.93 o 
  -3  -3   3      779.37      694.68     10.33 o 
  -2  -3   3      689.11      724.42     10.23 o 
  -1  -3   3     3429.34     3051.43     31.71 o 
   0  -3   3        6.73       41.77      4.42 o 
   1  -3   3     6220.89     5040.46     72.77 o 
   2  -3   3      334.24      283.18     10.11 o 
   3  -3   3      156.37      126.87      4.45 o 
   4  -3   3      458.14      343.31      7.61 o 
   5  -3   3      652.91      670.50     25.58 o 
   6  -3   3     1255.02     1177.85     37.30 o 
   7  -3   3     1018.15      935.97     27.23 o 
   8  -3   3      725.97      774.49     16.26 o 
   9  -3   3      578.88      476.62     21.63 o 
  10  -3   3       74.21       85.48      8.11 o 
 -10  -2   3      163.98      176.15     22.16 o 
  -9  -2   3      657.65      599.99     15.91 o 
  -8  -2   3        4.04        9.70      3.17 o 
  -7  -2   3     3340.52     3466.43     34.75 o 
  -6  -2   3     1044.38     1003.96     13.64 o 
  -5  -2   3      747.82      831.48     13.62 o 
  -4  -2   3     3998.62     3950.06     32.30 o 
  -3  -2   3      396.02      408.23      8.12 o 
  -2  -2   3      112.43       59.02      6.37 o 
  -1  -2   3     1889.80     1424.87     19.75 o 
   1  -2   3     3543.30     2586.83     33.00 o 
   2  -2   3      155.79      228.56      5.29 o 
   3  -2   3        7.92       35.78      3.11 o 
   5  -2   3      460.55      457.68      9.99 o 
   6  -2   3      862.81      873.74     13.22 o 
   7  -2   3      421.70      373.21     21.96 o 
   8  -2   3      125.27      120.49      8.76 o 
   9  -2   3       39.40       45.66      7.76 o 
  10  -2   3        2.94        7.01      5.97 o 
 -10  -1   3      276.98      283.47      9.51 o 
  -9  -1   3      343.51      341.74      9.12 o 
  -8  -1   3      256.03      296.93      8.12 o 
  -7  -1   3      158.03      132.81      9.84 o 
  -6  -1   3      850.67      792.76     13.20 o 
  -5  -1   3     2368.99     2542.09     70.26 o 
  -4  -1   3     1892.31     1621.41     29.34 o 
  -3  -1   3     2989.96     3363.78     34.78 o 
  -2  -1   3       86.13       24.53      3.58 o 
   0  -1   3     2460.94     3738.70     37.05 o 
   1  -1   3    10382.80     8333.90     85.06 o 
   2  -1   3      413.05      283.50      9.46 o 
   3  -1   3      100.77      174.30      4.28 o 
   4  -1   3     1258.72     1193.48     12.09 o 
   5  -1   3     2116.57     2281.52     20.14 o 
   6  -1   3      289.08      255.85      7.46 o 
   7  -1   3      933.91      954.25     20.86 o 
   8  -1   3       19.52       13.99      6.16 o 
   9  -1   3       22.10       32.01      7.52 o 
  10  -1   3        0.23        3.30      4.62 o 
 -11   0   3       91.37       67.81      7.58 o 
 -10   0   3      105.29      116.69      7.97 o 
  -9   0   3      344.59      353.12      9.95 o 
  -8   0   3       72.56       86.65      5.55 o 
  -7   0   3       10.08        9.05      4.59 o 
  -6   0   3      379.07      530.59     24.72 o 
  -5   0   3     3098.84     3429.30     52.93 o 
  -4   0   3     1251.96     1042.73     13.96 o 
  -1   0   3    20556.26    18389.01    192.01 o 
   0   0   3    10274.50    13454.78    276.81 o 
   2   0   3       13.50       13.42      3.11 o 
   3   0   3       36.76       96.50      3.76 o 
   4   0   3     1686.08     1945.41     18.48 o 
   5   0   3      196.27      216.53      6.13 o 
   6   0   3      486.70      433.61     10.80 o 
   7   0   3      248.49      236.49      8.38 o 
   8   0   3       57.51       60.56      7.87 o 
   9   0   3        4.28        5.89      5.02 o 
  10   0   3        3.13        4.20      6.42 o 
 -11   1   3       13.46        6.22      6.68 o 
 -10   1   3       72.79       85.06      6.86 o 
  -9   1   3       50.21       46.30      6.40 o 
  -8   1   3      309.77      382.76      9.17 o 
  -7   1   3      226.00      187.59      9.61 o 
  -6   1   3      116.59      192.87     10.55 o 
  -5   1   3      456.93      557.99     15.10 o 
  -4   1   3     2494.44     2198.70     49.15 o 
  -3   1   3     8506.93     9148.69     98.97 o 
   0   1   3     5421.42     3910.12     40.25 o 
   1   1   3      771.19     1321.38     13.94 o 
   2   1   3     7070.73     7802.74     57.81 o 
   3   1   3     1368.50     1083.57     11.27 o 
   4   1   3      477.53      470.34      7.51 o 
   5   1   3       78.91       79.69      6.07 o 
   6   1   3      252.32      238.81     10.37 o 
   7   1   3      708.59      699.88     12.97 o 
   8   1   3        7.02        8.20      5.21 o 
   9   1   3       15.70       15.66      4.51 o 
 -11   2   3        2.08        6.05      7.09 o 
 -10   2   3       48.86       27.06      7.80 o 
  -9   2   3       37.31       36.62      7.38 o 
  -8   2   3      453.53      525.75     14.80 o 
  -7   2   3        2.35        8.16      4.54 o 
  -6   2   3      412.29      545.57     17.45 o 
  -5   2   3       25.21       38.23      8.44 o 
  -4   2   3       96.20       64.92      5.79 o 
  -3   2   3    11027.91    12337.51    133.18 o 
  -1   2   3     3134.91     4464.64     49.95 o 
   0   2   3    40032.20    40763.70    390.92 o 
   2   2   3     2295.85     2399.83     20.70 o 
   3   2   3     2684.14     2487.61     20.36 o 
   4   2   3     1508.40     1534.74     18.65 o 
   5   2   3       66.17       58.95      6.76 o 
   6   2   3       81.50       64.32      5.97 o 
   7   2   3        1.48        4.27      3.78 o 
   8   2   3      305.26      302.38      8.41 o 
   9   2   3       64.94        3.00     11.61 o 
 -11   3   3        3.33       -2.39      5.68 o 
 -10   3   3       31.96       22.01      5.73 o 
  -9   3   3      102.42      131.38      7.41 o 
  -8   3   3      694.50      765.97     15.14 o 
  -7   3   3       68.49       50.73     10.63 o 
  -6   3   3      190.60      276.16     14.29 o 
  -5   3   3      296.17      424.71     16.23 o 
  -4   3   3     4154.70     4427.08     50.68 o 
  -3   3   3     1088.69     1412.60     20.11 o 
  -2   3   3     1002.93      481.04     15.10 o 
   0   3   3     3295.21     3111.27     31.19 o 
   1   3   3      184.14      258.19      5.37 o 
   2   3   3      508.17      527.91      6.81 o 
   3   3   3      969.97      877.78      9.92 o 
   4   3   3      763.15      797.63     10.91 o 
   5   3   3      249.88      237.36      5.75 o 
   6   3   3      232.03      233.13      9.92 o 
   7   3   3      214.00      226.79      9.73 o 
   8   3   3      114.68       87.97     46.19 o 
   9   3   3      144.66      196.28     23.95 o 
 -11   4   3       72.96       73.76     10.47 o 
 -10   4   3       23.26       24.03      6.27 o 
  -9   4   3      519.50      455.91     11.07 o 
  -8   4   3      162.98      196.05      8.73 o 
  -7   4   3      243.58      196.93     15.75 o 
  -6   4   3     1139.50     1223.54     30.28 o 
  -5   4   3      382.53      509.29     18.67 o 
  -4   4   3      873.62      776.96     14.95 o 
  -3   4   3       40.21        2.96      4.02 o 
  -2   4   3     2025.07     1488.82     17.00 o 
  -1   4   3     2672.63     2968.23     35.76 o 
   0   4   3      745.77      732.36      9.36 o 
   1   4   3     6148.60     6741.87     51.87 o 
   2   4   3     6727.58     7058.01     55.85 o 
   3   4   3     2096.19     2057.30     18.27 o 
   4   4   3        2.88        7.39      2.86 o 
   5   4   3      174.86      158.70      6.70 o 
   6   4   3     1535.68     1556.75     28.44 o 
   7   4   3       70.12       45.04      4.02 o 
   8   4   3       49.44       45.21     18.75 o 
 -11   5   3      223.66      242.98     12.27 o 
 -10   5   3       37.19       22.33      5.61 o 
  -9   5   3       50.37       32.68      8.01 o 
  -8   5   3      156.58      186.38     18.10 o 
  -7   5   3      550.72      471.87     33.93 o 
  -6   5   3     1544.73     1648.74     38.72 o 
  -5   5   3      229.80      213.98     14.94 o 
  -4   5   3       36.23       55.36      7.17 o 
  -3   5   3     1085.21     1063.78     13.31 o 
  -2   5   3     1155.40     1021.20     13.80 o 
  -1   5   3     1153.10     1184.84     13.82 o 
   0   5   3      854.85      775.57      9.32 o 
   1   5   3      316.35      313.71      5.85 o 
   2   5   3      261.81      213.74      6.41 o 
   3   5   3        5.53        1.29      1.94 o 
   4   5   3      758.23      814.87     11.61 o 
   5   5   3     1002.92      931.89     39.07 o 
   6   5   3      137.04      154.14     17.33 o 
   7   5   3       10.81       25.22     12.31 o 
   8   5   3      115.86      105.69     23.46 o 
 -11   6   3       89.61       96.06     19.95 o 
 -10   6   3      114.28      105.85     16.23 o 
  -9   6   3      131.60      132.78      9.22 o 
  -8   6   3       14.86       27.03     13.64 o 
  -7   6   3     1277.24     1137.74     34.82 o 
  -6   6   3      789.07      778.46     27.52 o 
  -5   6   3      321.23      321.05     18.35 o 
  -4   6   3        6.71       -0.67      5.84 o 
  -3   6   3      695.73      784.87     11.52 o 
  -2   6   3     2861.20     2833.56     32.83 o 
  -1   6   3     1235.12     1171.66     14.36 o 
   0   6   3      475.58      410.87      8.12 o 
   1   6   3       32.60       32.90      3.43 o 
   2   6   3        3.26        8.09      2.27 o 
   3   6   3        2.77        0.37      3.13 o 
   4   6   3      460.85      531.29     20.03 o 
   5   6   3      503.88      535.22     21.50 o 
   6   6   3       37.25       42.33     13.20 o 
   7   6   3       74.17       69.16     21.92 o 
 -11   7   3      181.40      191.90     25.08 o 
 -10   7   3      499.96      463.52     10.46 o 
  -9   7   3       40.19       45.97      7.22 o 
  -8   7   3     1054.54     1164.29     38.64 o 
  -7   7   3     1825.00     1771.64     47.65 o 
  -6   7   3     1137.55     1119.24     16.86 o 
  -5   7   3      579.23      616.02     14.44 o 
  -4   7   3      268.11      214.23     21.92 o 
  -3   7   3        3.24        7.20      4.91 o 
  -2   7   3      602.15      537.68     10.21 o 
  -1   7   3      419.08      418.22      8.94 o 
   0   7   3      416.07      380.53      7.62 o 
   1   7   3      129.44      131.43      5.74 o 
   2   7   3        1.38        2.80      2.63 o 
   3   7   3        1.95        1.87      4.25 o 
   4   7   3      214.53      220.29     16.59 o 
   5   7   3      230.24      254.43     22.42 o 
   6   7   3       36.51       36.06     14.17 o 
 -11   8   3      320.39      386.72     32.39 o 
  -9   8   3        4.61        2.18      1.28 o 
  -8   8   3        2.95        1.12      6.86 o 
  -7   8   3      210.43      197.48      6.31 o 
  -6   8   3      524.14      451.46      9.90 o 
  -5   8   3     1715.35     1829.88     25.48 o 
  -4   8   3      218.30      211.75     11.40 o 
  -3   8   3        0.25        2.81     10.07 o 
  -2   8   3       32.85       25.57      7.58 o 
  -1   8   3      505.22      504.61     13.50 o 
   0   8   3     1093.05     1097.70     18.34 o 
   1   8   3       51.76       38.50      7.37 o 
   2   8   3        7.70        4.67      4.54 o 
   3   8   3       22.26       17.29      2.93 o 
   4   8   3      123.05      141.33     19.58 o 
   5   8   3       44.22       48.42     18.35 o 
  -9   9   3       46.12        0.16      9.74 o 
  -8   9   3        1.28       -0.24      4.51 o 
  -7   9   3      198.50      199.30     13.47 o 
  -6   9   3      401.20      367.70      9.54 o 
  -5   9   3     1359.31     1449.72     25.55 o 
  -4   9   3      398.09      389.03     11.85 o 
  -3   9   3       42.80       59.11     10.06 o 
  -2   9   3        2.80       11.02      9.42 o 
  -1   9   3        2.23        8.03      5.77 o 
   0   9   3       69.72       70.62      7.05 o 
   1   9   3      376.86      390.49     11.38 o 
   2   9   3       88.35       76.05      9.35 o 
   3   9   3        8.05        5.24      1.56 o 
   4   9   3      290.76      265.25     20.69 o 
  -9  10   3        1.46       -2.11     13.96 o 
  -8  10   3        6.45        5.03      1.30 o 
  -7  10   3       49.89       38.40      4.14 o 
  -6  10   3        5.23       10.02      6.53 o 
  -5  10   3       65.62       89.55      7.41 o 
  -4  10   3      927.37      842.68     19.91 o 
  -3  10   3      589.52      675.50     19.60 o 
  -2  10   3       27.52       43.73     11.00 o 
  -1  10   3      667.36      692.87     32.59 o 
   0  10   3      665.31      737.88     17.30 o 
   1  10   3      430.22      424.32     14.44 o 
   2  10   3      113.17       92.58     11.07 o 
   3  10   3        1.11        3.92     16.07 o 
  -8  11   3       16.97       17.70     17.78 o 
  -7  11   3       28.80       23.90      3.95 o 
  -6  11   3      419.49      366.30     14.44 o 
  -5  11   3     1166.44     1240.45     22.84 o 
  -4  11   3      334.47      323.48     12.55 o 
  -3  11   3       36.35       16.42      9.08 o 
  -2  11   3        1.79        7.48      6.51 o 
  -1  11   3      660.55      699.80     27.36 o 
   0  11   3       66.44       65.90     12.64 o 
   1  11   3       36.35       22.89     12.63 o 
   2  11   3       41.94       43.90     19.20 o 
  -8  12   3       85.37      108.62     17.99 o 
  -7  12   3       34.62       25.00     18.02 o 
  -6  12   3       39.29       19.39      7.60 o 
  -5  12   3      419.00      459.18     14.60 o 
  -4  12   3       99.88       95.99     11.02 o 
  -3  12   3       43.95       26.24     14.21 o 
  -2  12   3      189.05      187.43     10.60 o 
  -1  12   3       11.80       10.92      5.55 o 
   0  12   3        9.68        6.36      5.41 o 
   1  12   3       48.33        1.06      8.77 o 
  -6  13   3       17.71       12.63     11.42 o 
  -5  13   3      133.30      141.82     11.92 o 
  -4  13   3       70.62       76.61     22.05 o 
  -3  13   3       69.26       45.53      8.11 o 
  -2  13   3      167.62      157.42     11.31 o 
  -1 -13   4      106.97       96.71     15.33 o 
   0 -13   4       37.63       43.09      8.94 o 
   1 -13   4       59.32       58.87      9.56 o 
   2 -13   4       53.91       36.38      9.07 o 
   3 -13   4      167.21      192.62     18.22 o 
   4 -13   4       94.12      104.82     14.14 o 
   5 -13   4       47.46       54.56     13.94 o 
   6 -13   4        1.73       -2.25      9.80 o 
  -3 -12   4       28.38       11.28     15.99 o 
  -2 -12   4      472.99      465.76     34.38 o 
  -1 -12   4      380.18      368.22     22.35 o 
   0 -12   4      122.79      144.36      8.80 o 
   1 -12   4        2.76       -3.09      4.82 o 
   2 -12   4      175.88      186.93     10.37 o 
   3 -12   4      157.78      159.56      8.13 o 
   4 -12   4      291.62      306.27     24.27 o 
   5 -12   4      242.20      259.08     17.94 o 
   6 -12   4        0.62        0.55      8.09 o 
   7 -12   4       15.32       14.37     21.60 o 
  -4 -11   4        7.88        6.33     15.10 o 
  -3 -11   4        0.33       -0.49      9.90 o 
  -2 -11   4        1.32       -1.22      2.98 o 
  -1 -11   4      276.59      270.86      8.10 o 
   0 -11   4      231.76      232.55     10.97 o 
   1 -11   4       85.72       87.73      8.71 o 
   2 -11   4       29.74       13.21      4.95 o 
   3 -11   4      222.08      282.61     12.25 o 
   4 -11   4      143.25      196.51     14.49 o 
   5 -11   4      175.99      149.16     15.18 o 
   6 -11   4      148.00      183.87     17.04 o 
   7 -11   4        2.11        4.95     10.93 o 
   8 -11   4      160.67      161.80     36.49 o 
  -5 -10   4       60.64       73.79     21.67 o 
  -4 -10   4       11.56       -2.35     20.29 o 
  -3 -10   4        1.91        3.84      2.37 o 
  -2 -10   4       22.21       14.17      3.74 o 
  -1 -10   4      159.51      140.94     13.98 o 
   0 -10   4      344.31      327.57      9.74 o 
   1 -10   4        2.39       -2.37      4.55 o 
   2 -10   4       41.88       31.82      5.93 o 
   3 -10   4        3.83        2.19      4.88 o 
   4 -10   4      641.75      664.25     28.57 o 
   5 -10   4      461.34      408.06     26.54 o 
   6 -10   4       90.33       93.27     20.62 o 
   7 -10   4      105.46      137.35     24.60 o 
   8 -10   4       48.78       22.61     32.02 o 
   9 -10   4       63.89       31.50     27.36 o 
  -6  -9   4       28.26       54.06     34.91 o 
  -5  -9   4       86.44       75.82     20.78 o 
  -4  -9   4       37.68       62.83     18.18 o 
  -3  -9   4       22.21       17.31      2.85 o 
  -2  -9   4      127.62      114.47      6.97 o 
  -1  -9   4     1034.03     1060.61     16.65 o 
   0  -9   4      303.93      304.15     12.34 o 
   1  -9   4      255.76      259.73      9.57 o 
   2  -9   4      149.38      153.51      7.87 o 
   3  -9   4       56.59       68.01      5.32 o 
   4  -9   4       16.10       12.18     11.69 o 
   5  -9   4      653.44      654.27     29.79 o 
   6  -9   4      398.83      409.44     28.01 o 
   7  -9   4       18.80       16.48     16.40 o 
   8  -9   4       27.26       26.63     31.17 o 
   9  -9   4       11.33       10.55     12.05 o 
  -7  -8   4        7.72       28.65     19.81 o 
  -6  -8   4      248.80      264.47     28.33 o 
  -5  -8   4      379.64      341.99     27.76 o 
  -4  -8   4      340.16      365.69     25.25 o 
  -3  -8   4        8.96        6.38      2.12 o 
  -2  -8   4      157.87      146.33      4.89 o 
  -1  -8   4      317.21      300.60     13.74 o 
   0  -8   4      822.62      801.87     16.61 o 
   1  -8   4      400.32      361.25     11.81 o 
   2  -8   4      312.25      306.43     13.39 o 
   3  -8   4        0.14        6.86      7.71 o 
   4  -8   4        1.30       -0.81      8.12 o 
   5  -8   4      301.58      332.49     22.81 o 
   6  -8   4      909.52      973.69     36.53 o 
   7  -8   4      506.56      485.10     30.20 o 
   8  -8   4        1.82        2.44     12.66 o 
   9  -8   4       93.60      110.56     23.30 o 
  10  -8   4        7.74        9.92     13.72 o 
  -8  -7   4       45.47       39.69     20.94 o 
  -7  -7   4       46.67       32.15     19.48 o 
  -6  -7   4      202.74      255.78     25.57 o 
  -5  -7   4     1501.13     1505.22     45.94 o 
  -4  -7   4      505.91      491.35     25.33 o 
  -3  -7   4       83.45       82.06      5.36 o 
  -2  -7   4      247.04      251.76      9.68 o 
  -1  -7   4       87.93       79.15      5.87 o 
   0  -7   4     1444.09     1338.40     19.00 o 
   1  -7   4      488.16      437.19     11.58 o 
   2  -7   4     1167.00     1170.17     39.13 o 
   3  -7   4      741.75      727.63      9.59 o 
   4  -7   4       14.80       15.67     10.88 o 
   5  -7   4      458.48      460.42     23.78 o 
   6  -7   4       95.61       91.00     17.86 o 
   7  -7   4       57.23       59.83     28.49 o 
   8  -7   4      326.49      384.52     28.01 o 
   9  -7   4        2.56        2.27     12.74 o 
  10  -7   4       80.92      129.49     16.73 o 
  -8  -6   4      143.10      153.01     40.34 o 
  -7  -6   4      144.89      166.41     23.62 o 
  -6  -6   4       64.65       49.19     27.44 o 
  -5  -6   4      330.88      364.56     24.27 o 
  -4  -6   4      156.21      152.20     27.68 o 
  -3  -6   4      219.41      181.47     17.57 o 
  -2  -6   4      501.35      452.75      9.64 o 
  -1  -6   4      210.81      190.24      5.19 o 
   0  -6   4     3048.97     3024.23     29.45 o 
   1  -6   4      143.92      115.57      5.68 o 
   2  -6   4      295.61      209.04      4.83 o 
   3  -6   4     2789.57     2915.25     53.66 o 
   4  -6   4       64.44       60.80     12.42 o 
   5  -6   4      497.46      489.32     34.82 o 
   6  -6   4     1466.52     1510.90     59.01 o 
   7  -6   4      855.66      878.07     34.01 o 
   8  -6   4      251.46      262.84     23.30 o 
   9  -6   4       32.20       28.82     16.56 o 
  10  -6   4       11.84       15.29     10.91 o 
  -9  -5   4      354.69      367.32     31.09 o 
  -8  -5   4      524.56      533.89     32.31 o 
  -7  -5   4      115.38      107.39     31.33 o 
  -6  -5   4       35.40        8.12     12.10 o 
  -5  -5   4      414.85      518.62     24.60 o 
  -4  -5   4       64.00       72.26      1.94 o 
  -3  -5   4       80.92       61.69      7.19 o 
  -2  -5   4      385.91      373.84      5.72 o 
  -1  -5   4        0.98       -1.27      1.99 o 
   0  -5   4      471.98      446.12     10.55 o 
   1  -5   4    18844.88    21631.65    296.65 o 
   2  -5   4    18993.79    21465.19    675.41 o 
   3  -5   4      864.03      858.45     16.64 o 
   4  -5   4      283.52      318.82      4.43 o 
   5  -5   4      500.09      465.94     21.43 o 
   6  -5   4      499.10      486.80     23.87 o 
   7  -5   4       43.38       42.54     14.94 o 
   8  -5   4       75.17       59.99     16.15 o 
   9  -5   4       55.81       49.92     16.72 o 
  10  -5   4        0.03        7.24      9.14 o 
 -10  -4   4       77.98      101.71     23.87 o 
  -9  -4   4      202.03      215.19     25.25 o 
  -8  -4   4      628.26      713.69     49.35 o 
  -7  -4   4      395.70      428.36     25.33 o 
  -6  -4   4       65.32      110.88     16.80 o 
  -5  -4   4      155.43      153.84      4.51 o 
  -4  -4   4     1501.98     1502.35     15.64 o 
  -3  -4   4        4.92       27.27      3.43 o 
  -2  -4   4      611.13      631.46     11.24 o 
  -1  -4   4      573.68      572.60     10.35 o 
   0  -4   4       49.98       51.96      4.82 o 
   1  -4   4     4074.92     3966.32     47.05 o 
   2  -4   4     7173.92     7650.54    122.29 o 
   3  -4   4      719.16      715.93     14.80 o 
   4  -4   4       25.68       44.84      2.64 o 
   5  -4   4      963.98     1113.89     18.84 o 
   6  -4   4      569.28      660.60     37.26 o 
   7  -4   4     1903.03     1908.17     47.41 o 
   8  -4   4      999.38     1049.99     34.34 o 
   9  -4   4      367.66      382.17     24.19 o 
  10  -4   4       13.12        8.74      8.57 o 
 -10  -3   4      137.60      164.95     23.95 o 
  -9  -3   4      123.09      101.50     11.13 o 
  -8  -3   4        6.65        6.97      3.31 o 
  -7  -3   4       15.53       16.73      2.41 o 
  -6  -3   4        9.69       11.76      2.89 o 
  -5  -3   4        4.69        3.66      3.27 o 
  -4  -3   4      238.82      280.01      5.28 o 
  -3  -3   4     3215.79     2863.20     40.55 o 
  -2  -3   4     4333.55     4168.89     41.44 o 
   0  -3   4      278.29      262.56      8.26 o 
   1  -3   4     4820.92     4968.06     78.70 o 
   2  -3   4        5.26       18.22      6.24 o 
   3  -3   4       47.16       59.59      3.44 o 
   4  -3   4      981.99      712.48      9.52 o 
   5  -3   4        1.93        5.64      3.86 o 
   6  -3   4       86.87       84.93      5.94 o 
   7  -3   4      680.08      646.64     36.61 o 
   8  -3   4     1459.82     1572.19     41.72 o 
   9  -3   4      209.62      209.11     29.79 o 
  10  -3   4       74.18       70.87     10.97 o 
 -10  -2   4      141.75      150.67     15.25 o 
  -9  -2   4      146.37      146.06      6.21 o 
  -8  -2   4      562.65      565.18      9.95 o 
  -7  -2   4      246.36      244.02      8.74 o 
  -6  -2   4       85.30       79.94      5.61 o 
  -5  -2   4       55.28       59.46      3.77 o 
  -4  -2   4     2203.12     2288.82     45.74 o 
  -3  -2   4       16.34        4.73      2.37 o 
  -2  -2   4     1207.13     1174.21     14.72 o 
   0  -2   4     2038.73     2128.19     33.20 o 
   1  -2   4      122.87       87.03     12.87 o 
   2  -2   4      262.75      228.69     14.61 o 
   3  -2   4       41.18       44.27      3.81 o 
   4  -2   4     2083.39     1803.73     18.86 o 
   5  -2   4      623.74      644.94     13.62 o 
   6  -2   4       58.63       79.92      5.44 o 
   7  -2   4      261.06      233.79      8.78 o 
   8  -2   4      864.11      881.23     18.85 o 
   9  -2   4      204.36      208.96     11.44 o 
  10  -2   4       29.13       31.27      6.83 o 
 -11  -1   4       45.17       57.15     29.30 o 
 -10  -1   4       29.72       25.82      5.63 o 
  -9  -1   4      106.62      135.01      6.15 o 
  -8  -1   4      188.51      206.32      7.48 o 
  -7  -1   4     1167.48     1196.65     21.51 o 
  -6  -1   4     1098.13     1009.11     15.95 o 
  -5  -1   4      104.74      141.80      7.66 o 
  -4  -1   4      250.03      318.32      8.12 o 
  -3  -1   4        3.17       11.06      3.95 o 
  -1  -1   4     6029.02     5522.47     57.77 o 
   0  -1   4       39.78       29.78      6.76 o 
   1  -1   4      470.97      428.34     15.83 o 
   2  -1   4       47.74       31.90      3.89 o 
   3  -1   4        9.09        6.48      3.29 o 
   4  -1   4       62.46      125.72      5.15 o 
   5  -1   4       73.46       59.28      4.70 o 
   6  -1   4      290.92      295.34      7.79 o 
   7  -1   4      615.50      609.98     14.46 o 
   8  -1   4       36.77       42.28      7.48 o 
   9  -1   4       23.44        9.94     10.81 o 
  10  -1   4       75.56      102.40      8.27 o 
 -11   0   4      124.51      151.92     11.03 o 
 -10   0   4        1.26       -3.60      3.91 o 
  -9   0   4        3.39        2.78      5.22 o 
  -8   0   4      165.44      175.21     14.12 o 
  -7   0   4      273.02      280.73     16.32 o 
  -6   0   4     1598.16     1498.48     28.25 o 
  -5   0   4      312.82      414.53     10.05 o 
  -4   0   4      177.52      100.01      6.05 o 
  -3   0   4      583.05      392.52      9.02 o 
  -1   0   4    18935.16    20959.39    229.27 o 
   0   0   4     1728.02     1714.95     22.24 o 
   1   0   4     8034.24     8119.75     86.10 o 
   2   0   4      294.71      250.72      6.25 o 
   3   0   4      320.12      346.14      6.67 o 
   4   0   4     1809.67     1817.20     17.55 o 
   5   0   4     1309.06     1310.64     14.47 o 
   6   0   4        8.59       11.26      3.77 o 
   7   0   4       17.11       30.93      6.20 o 
   8   0   4      107.17      117.83     11.67 o 
   9   0   4        1.33       -1.60      5.42 o 
 -11   1   4      203.07      210.02     12.37 o 
 -10   1   4       60.53       53.41      6.47 o 
  -9   1   4       13.31       10.27      5.19 o 
  -8   1   4      575.50      553.68     15.77 o 
  -7   1   4      171.99      188.89     11.69 o 
  -6   1   4       35.60       15.29      4.52 o 
  -5   1   4     1146.55     1260.13     17.84 o 
  -4   1   4      189.94       88.08      5.88 o 
  -1   1   4    29324.61    31040.37    434.97 o 
   0   1   4    32132.22    31940.85    366.92 o 
   1   1   4     2287.73     2452.83     30.49 o 
   2   1   4      353.78      316.04      6.39 o 
   3   1   4     1431.82     1508.13     14.95 o 
   4   1   4      289.29      248.95      6.01 o 
   5   1   4      429.08      393.46      8.33 o 
   6   1   4       50.47       55.48      5.58 o 
   7   1   4        2.37        6.32      4.77 o 
   8   1   4       11.02       16.59      6.90 o 
   9   1   4      125.67      128.87      8.56 o 
 -11   2   4       77.02       77.34     12.21 o 
 -10   2   4        1.71       13.07      7.04 o 
  -9   2   4       65.26       60.87      7.64 o 
  -8   2   4        2.52        1.49      5.12 o 
  -7   2   4       28.11       25.25     14.45 o 
  -6   2   4     5442.41     5456.74     85.48 o 
  -5   2   4     9989.48    11738.61    132.49 o 
  -4   2   4      674.83      465.30     12.68 o 
  -3   2   4      642.47      428.63     12.76 o 
   0   2   4     8194.02     7649.86     67.39 o 
   1   2   4       43.91       32.53      4.28 o 
   2   2   4      310.63      247.43      6.17 o 
   3   2   4       87.50       91.65      4.16 o 
   4   2   4      605.96      555.35      8.90 o 
   5   2   4      751.70      696.59     16.17 o 
   6   2   4      254.29      279.10      7.90 o 
   7   2   4       46.63       41.99      6.17 o 
   8   2   4       67.35       63.55     10.38 o 
   9   2   4       46.91       -0.65     10.07 o 
 -11   3   4      179.47      209.59      9.70 o 
 -10   3   4       10.41        5.72      5.59 o 
  -9   3   4       14.40        9.44      5.68 o 
  -8   3   4       40.72       63.07     12.50 o 
  -7   3   4        1.65       -8.36      8.36 o 
  -6   3   4     1593.50     1529.17     33.36 o 
  -5   3   4     7518.98     8411.23    114.50 o 
  -4   3   4      342.22      213.54      9.01 o 
  -3   3   4      283.98      364.25     10.18 o 
  -2   3   4     2204.14     1979.46     35.11 o 
   0   3   4     2114.21     2260.29     28.66 o 
   1   3   4     3184.68     2859.32     23.85 o 
   2   3   4      304.03      367.34      7.04 o 
   3   3   4      730.19      709.51      9.35 o 
   4   3   4      197.30      185.49      8.14 o 
   5   3   4      142.08      108.39      4.65 o 
   6   3   4       41.76       64.48      7.53 o 
   7   3   4       14.87       10.87      4.45 o 
   8   3   4        6.31       -1.38     11.04 o 
 -11   4   4      117.56      130.97      8.80 o 
 -10   4   4     1189.17     1229.02     27.16 o 
  -9   4   4      710.79      614.12     24.51 o 
  -8   4   4        7.45        7.63      9.74 o 
  -7   4   4       45.26       41.48     11.61 o 
  -6   4   4       31.75       35.80     10.72 o 
  -5   4   4     3227.98     3386.38     46.35 o 
  -4   4   4     1551.17     1287.13     23.44 o 
  -3   4   4        1.40        7.20      4.93 o 
  -2   4   4      936.64      884.37     15.12 o 
  -1   4   4      227.27      265.10      6.99 o 
   0   4   4     4758.86     4996.48     46.79 o 
   1   4   4     7739.28     7944.33     71.79 o 
   2   4   4     1915.58     1797.31     16.97 o 
   3   4   4        1.13        6.86      4.53 o 
   4   4   4      102.11      104.77      4.79 o 
   5   4   4       24.91       20.50      4.25 o 
   6   4   4     1066.74     1139.03     19.19 o 
   7   4   4      509.81      477.05     21.32 o 
   8   4   4        0.47        1.79     12.34 o 
 -11   5   4      215.51      219.61     15.01 o 
 -10   5   4      308.24      285.30     19.16 o 
  -9   5   4     1020.83      980.31     18.63 o 
  -8   5   4      131.03      148.79     17.70 o 
  -7   5   4      375.48      424.79     21.84 o 
  -6   5   4       91.04       76.47     13.72 o 
  -5   5   4     1019.84     1060.72     20.09 o 
  -4   5   4        9.12       13.83      5.93 o 
  -3   5   4       87.31       76.23     10.18 o 
  -2   5   4     1344.41     1228.17     15.10 o 
  -1   5   4        0.84        8.39      3.58 o 
   0   5   4      105.61      114.45      6.31 o 
   1   5   4     7613.27     7998.72     68.13 o 
   2   5   4     1472.94     1545.47     16.05 o 
   3   5   4       92.16      105.59      4.82 o 
   4   5   4      267.07      204.79      6.86 o 
   5   5   4       66.53       57.81      3.71 o 
   6   5   4      233.08      197.62     21.51 o 
   7   5   4      104.24      123.55     16.55 o 
 -11   6   4      150.75      156.56      8.41 o 
 -10   6   4      309.40      349.57     14.37 o 
  -9   6   4      293.37      264.39     23.38 o 
  -8   6   4      369.80      446.54     38.88 o 
  -7   6   4      189.84      195.14     31.74 o 
  -6   6   4      472.90      509.05     23.70 o 
  -5   6   4      423.12      418.05     20.70 o 
  -4   6   4        4.55       13.88      4.35 o 
  -3   6   4     1354.45     1385.04     20.16 o 
  -2   6   4      140.51      146.17      9.92 o 
  -1   6   4       16.22       19.24      4.28 o 
   0   6   4     1731.46     1753.25     19.80 o 
   1   6   4      243.51      250.83      7.40 o 
   2   6   4       96.50      102.71      6.21 o 
   3   6   4        2.84        0.44      2.93 o 
   4   6   4        9.50       15.55      4.16 o 
   5   6   4       40.27       33.83     12.42 o 
   6   6   4      118.77      114.69     19.57 o 
   7   6   4       55.28       55.06     15.92 o 
 -11   7   4       24.72       -2.77      9.10 o 
 -10   7   4      356.14      354.13     13.34 o 
  -9   7   4      231.03      227.05     23.62 o 
  -8   7   4      969.96      896.82     51.87 o 
  -7   7   4      217.44      220.06     21.19 o 
  -6   7   4      276.01      270.64     21.02 o 
  -5   7   4       11.39       21.25      7.49 o 
  -4   7   4      688.49      629.97     14.94 o 
  -3   7   4     2174.85     2388.59     31.61 o 
  -2   7   4      356.39      343.20      9.16 o 
  -1   7   4        0.72        6.34      3.92 o 
   0   7   4      136.08      121.33      7.09 o 
   1   7   4      433.65      409.44     14.27 o 
   2   7   4       46.46       32.99      4.31 o 
   3   7   4        2.02        4.82      2.36 o 
   4   7   4        0.71       -0.54      1.81 o 
   5   7   4       27.09       35.14     13.57 o 
   6   7   4       34.70       16.51     13.14 o 
 -11   8   4        2.41        2.60     13.39 o 
 -10   8   4       13.55       -5.03     14.04 o 
  -9   8   4      416.23      464.56     30.20 o 
  -8   8   4      761.50      751.43     51.42 o 
  -7   8   4     1313.63     1322.64     23.75 o 
  -6   8   4     1077.51     1086.78     21.90 o 
  -5   8   4       76.50       86.15      7.20 o 
  -4   8   4      408.22      388.55     14.89 o 
  -3   8   4      383.46      426.17     15.53 o 
  -2   8   4      748.83      705.98     15.59 o 
  -1   8   4       24.50       34.63      5.45 o 
   0   8   4       21.44       17.23      5.54 o 
   1   8   4        1.20        2.17      2.97 o 
   2   8   4      296.65      316.84     10.74 o 
   3   8   4       57.41       61.42      8.64 o 
   4   8   4       11.87       18.30     12.02 o 
   5   8   4        3.99        2.21     10.59 o 
 -10   9   4        4.81        2.03     13.23 o 
  -9   9   4      191.42      174.60     31.41 o 
  -8   9   4      343.27      309.14     15.91 o 
  -7   9   4      477.58      463.22     11.09 o 
  -6   9   4      121.11      121.79     15.87 o 
  -5   9   4       36.44       25.68      8.56 o 
  -4   9   4      438.02      379.18     12.51 o 
  -3   9   4      959.83     1012.71     20.49 o 
  -2   9   4       31.77       28.03      7.46 o 
  -1   9   4      240.61      241.24     16.03 o 
   0   9   4       48.94       56.96     10.75 o 
   1   9   4      130.36      113.48      9.07 o 
   2   9   4      120.34      143.72     21.61 o 
   3   9   4      382.65      449.84     27.09 o 
   4   9   4      104.37      105.74     21.54 o 
 -10  10   4       11.55       -6.81     12.07 o 
  -9  10   4       79.16        9.82     16.80 o 
  -8  10   4      170.34      176.67      8.94 o 
  -7  10   4      110.19      116.41     21.71 o 
  -6  10   4      308.26      342.82     15.83 o 
  -5  10   4       48.29       41.74      7.13 o 
  -4  10   4       51.22       36.77      8.93 o 
  -3  10   4      468.00      476.45     14.93 o 
  -2  10   4      203.17      240.56     34.78 o 
  -1  10   4       43.12       47.38      8.60 o 
   0  10   4      183.02      208.69     11.49 o 
   1  10   4       33.61       14.92     10.37 o 
   2  10   4      231.82      230.63     19.79 o 
   3  10   4       90.24      121.06     18.31 o 
  -8  11   4      141.10      131.99     24.60 o 
  -7  11   4      171.79      153.15      8.32 o 
  -6  11   4      382.66      360.74     12.30 o 
  -5  11   4        3.94        8.53      6.13 o 
  -4  11   4      182.95      164.37     14.05 o 
  -3  11   4        1.54       12.58      7.13 o 
  -2  11   4       42.91       47.84      9.23 o 
  -1  11   4      782.05      783.78     22.69 o 
   0  11   4      271.93      297.32     22.40 o 
   1  11   4        6.86        5.21      4.67 o 
   2  11   4        4.79       10.05     12.05 o 
  -8  12   4       96.34      126.02     18.45 o 
  -7  12   4      135.32      145.30     24.19 o 
  -6  12   4      666.55      624.80     16.74 o 
  -5  12   4      494.73      463.19     19.52 o 
  -4  12   4       92.79      108.37     13.82 o 
  -3  12   4       26.68       15.35      8.09 o 
  -2  12   4      163.54      241.15     16.60 o 
  -1  12   4      105.14       94.67     11.29 o 
   0  12   4       63.49       26.47     15.67 o 
  -5  13   4       23.08       13.97      8.04 o 
  -4  13   4        3.91       -0.44      4.55 o 
  -3  13   4       17.59       -6.56      7.23 o 
  -1 -13   5        1.33        2.65      4.06 o 
   0 -13   5      361.40      377.86     16.04 o 
   1 -13   5      105.06      106.67      9.27 o 
   2 -13   5        7.78       16.63      5.92 o 
   3 -13   5       51.52       40.32      6.89 o 
   4 -13   5       58.16       79.69     22.27 o 
   5 -13   5      114.34      148.02     32.31 o 
  -3 -12   5      360.63      414.48     30.28 o 
  -2 -12   5       89.49       51.08     16.30 o 
  -1 -12   5       14.79       12.08      5.30 o 
   0 -12   5       84.71       83.16      9.75 o 
   1 -12   5      563.81      558.47     14.03 o 
   2 -12   5      220.64      204.38     12.34 o 
   3 -12   5       51.66       63.71      8.34 o 
   4 -12   5       22.96       31.85     11.36 o 
   5 -12   5      138.47      153.88     16.78 o 
   6 -12   5      287.81      287.10     21.03 o 
   7 -12   5      331.40      328.25     23.49 o 
  -4 -11   5      204.75      223.39     42.13 o 
  -3 -11   5       86.79       64.30      5.05 o 
  -2 -11   5      187.50      218.19      6.83 o 
  -1 -11   5       15.11       11.77      4.44 o 
   0 -11   5      197.28      201.23     12.93 o 
   1 -11   5      207.63      225.37     12.02 o 
   2 -11   5      479.42      464.51     12.81 o 
   3 -11   5      482.81      460.54     14.24 o 
   4 -11   5      614.06      523.90     28.49 o 
   5 -11   5        0.73       -0.41     10.07 o 
   6 -11   5      911.30     1006.00     43.27 o 
   7 -11   5      516.07      524.31     36.29 o 
   8 -11   5      174.26      174.45    125.25 o 
  -5 -10   5       31.24       51.63     20.37 o 
  -4 -10   5      282.59      273.96     26.06 o 
  -3 -10   5      259.44      194.99      4.71 o 
  -2 -10   5      137.15      162.57      6.17 o 
  -1 -10   5      748.97      740.15     13.15 o 
   0 -10   5      115.41      113.96     10.08 o 
   1 -10   5     1320.13     1366.71     24.92 o 
   2 -10   5      343.93      332.27     26.83 o 
   3 -10   5       22.92       16.94      5.88 o 
   4 -10   5        3.33      -12.91     12.91 o 
   5 -10   5       20.20       -1.38     10.96 o 
   6 -10   5      468.74      525.44     33.36 o 
   7 -10   5      703.37      821.57     40.42 o 
   8 -10   5      238.33      278.43     31.82 o 
  -6  -9   5       41.38       31.98     19.48 o 
  -5  -9   5       22.07       18.02     16.72 o 
  -4  -9   5      271.96      333.71     26.06 o 
  -3  -9   5      355.42      354.41     10.56 o 
  -2  -9   5       39.32       29.17      5.68 o 
  -1  -9   5      537.51      570.07     19.08 o 
   0  -9   5      705.11      687.56     17.09 o 
   1  -9   5       23.76       25.90      5.78 o 
   2  -9   5      381.16      403.73     20.09 o 
   3  -9   5      197.38      193.43      9.21 o 
   4  -9   5       68.00       59.58     16.15 o 
   5  -9   5        5.25        2.03     11.04 o 
   6  -9   5      107.14      122.17     21.59 o 
   7  -9   5      250.58      276.07     27.92 o 
   8  -9   5      490.94      573.09     36.45 o 
   9  -9   5       35.68       29.55     20.78 o 
  -7  -8   5       52.63       83.12     38.15 o 
  -6  -8   5        0.38       15.75     16.48 o 
  -5  -8   5      140.47      105.04     21.35 o 
  -4  -8   5      813.62      839.75     33.04 o 
  -3  -8   5      876.33      908.78     42.54 o 
  -2  -8   5       58.61       57.18      7.83 o 
  -1  -8   5      272.85      254.44     11.61 o 
   0  -8   5        8.26        5.61      4.59 o 
   1  -8   5        2.00        9.00      5.87 o 
   2  -8   5      504.33      508.09     11.08 o 
   3  -8   5      768.08      757.85     13.15 o 
   4  -8   5        4.12        5.36     10.63 o 
   5  -8   5        0.66       15.26     13.72 o 
   6  -8   5      163.52      217.30     23.54 o 
   7  -8   5      123.63      148.63     22.65 o 
   8  -8   5      133.42      150.98     39.04 o 
   9  -8   5       54.67       31.98     19.64 o 
  -8  -7   5       49.35       55.12     36.85 o 
  -7  -7   5      220.08      212.52     26.71 o 
  -6  -7   5      124.93      122.57     21.92 o 
  -5  -7   5       34.78       56.58     17.29 o 
  -4  -7   5      218.38      196.13      2.73 o 
  -3  -7   5     1590.45     1675.36     38.92 o 
  -2  -7   5      833.40      892.05     33.16 o 
  -1  -7   5      312.24      280.20      6.87 o 
   0  -7   5      278.04      253.32      7.61 o 
   1  -7   5      327.55      348.23      7.64 o 
   2  -7   5     1662.65     1563.71     17.40 o 
   3  -7   5      732.32      727.33     25.45 o 
   4  -7   5       90.88       77.20     15.10 o 
   5  -7   5      405.25      472.68     25.89 o 
   6  -7   5       94.90      104.47     18.91 o 
   7  -7   5       10.65        5.44     21.11 o 
   8  -7   5      481.41      556.61     32.15 o 
   9  -7   5       35.10       27.19     17.94 o 
  -9  -6   5        3.57       -2.03     23.46 o 
  -8  -6   5       29.40       52.03     20.94 o 
  -7  -6   5       90.36       80.28     20.21 o 
  -6  -6   5       63.93       63.48     17.70 o 
  -5  -6   5       62.89       45.62     15.26 o 
  -4  -6   5     1261.90     1275.91     65.26 o 
  -3  -6   5     1109.57     1137.73     19.79 o 
  -2  -6   5       20.68       15.81      2.99 o 
  -1  -6   5     2110.61     1927.10     19.65 o 
   0  -6   5      354.02      357.71     11.10 o 
   1  -6   5       53.33       53.76      6.47 o 
   2  -6   5      285.81      256.22     12.18 o 
   3  -6   5     2765.79     2812.32     42.00 o 
   4  -6   5       73.20       77.69      4.86 o 
   5  -6   5       42.50       35.96     22.24 o 
   6  -6   5      851.25      964.03     49.76 o 
   7  -6   5      875.52      918.57     35.55 o 
   8  -6   5      496.12      490.38     29.47 o 
   9  -6   5       16.45        2.44     19.89 o 
  10  -6   5        4.24       13.39     15.75 o 
  -9  -5   5       11.50       20.13     18.10 o 
  -8  -5   5       21.02       12.83     15.50 o 
  -7  -5   5      175.57      197.09     22.16 o 
  -6  -5   5      318.66      413.75     24.68 o 
  -5  -5   5        0.86        2.35      1.05 o 
  -4  -5   5       20.10       25.55      5.95 o 
  -3  -5   5      693.64      619.44     13.79 o 
  -2  -5   5      243.82      241.51      6.17 o 
  -1  -5   5      715.91      588.94     10.15 o 
   0  -5   5     3314.57     3283.96     48.75 o 
   1  -5   5      154.95      190.86      9.25 o 
   2  -5   5     1952.59     2166.45     29.44 o 
   3  -5   5     2960.40     2789.95     37.21 o 
   4  -5   5      100.55       95.39      3.27 o 
   5  -5   5      698.55      750.72     33.58 o 
   6  -5   5      493.66      454.40     23.74 o 
   7  -5   5       27.43       27.11     14.12 o 
   8  -5   5       61.96       60.23     27.44 o 
   9  -5   5      177.51      213.25     22.89 o 
  10  -5   5       46.48       75.33     31.01 o 
 -10  -4   5       92.62      106.58     23.95 o 
  -9  -4   5      154.94      161.21     23.78 o 
  -8  -4   5      102.00       69.97     19.32 o 
  -7  -4   5       59.77       47.03      2.07 o 
  -6  -4   5      475.16      471.99     19.24 o 
  -5  -4   5      353.38      314.79      5.30 o 
  -4  -4   5      860.38      976.22     17.53 o 
  -3  -4   5     5126.62     6066.60    151.96 o 
  -2  -4   5      184.04      139.27      5.13 o 
  -1  -4   5     6290.68     6421.14     93.88 o 
   0  -4   5      234.15      152.12      6.79 o 
   1  -4   5     1694.23     1934.51     27.92 o 
   2  -4   5     3597.22     3748.00     45.23 o 
   3  -4   5        1.97       13.52      2.77 o 
   4  -4   5      451.08      387.65      7.34 o 
   5  -4   5     1484.05     1524.71     22.10 o 
   6  -4   5     1471.01     1444.47     54.02 o 
   7  -4   5     1348.91     1391.90     39.86 o 
   8  -4   5       85.53       97.33     16.97 o 
   9  -4   5      207.75      211.46     33.61 o 
  10  -4   5       66.84       54.96     17.29 o 
 -10  -3   5       33.03       36.61     18.67 o 
  -9  -3   5       71.12       62.16      3.68 o 
  -8  -3   5       77.46       88.40      4.39 o 
  -7  -3   5      209.24      202.81      9.17 o 
  -6  -3   5       72.53       64.38      7.34 o 
  -5  -3   5      908.62      872.60     13.16 o 
  -4  -3   5      820.73      811.47     10.21 o 
  -3  -3   5      320.47      307.50      7.37 o 
  -2  -3   5      163.67      187.67      6.07 o 
  -1  -3   5     2238.17     2381.26     27.61 o 
   0  -3   5     2160.68     1700.81     25.12 o 
   1  -3   5      436.51      567.38     14.25 o 
   3  -3   5      743.47      636.95     10.34 o 
   4  -3   5     1632.36     1602.16     26.97 o 
   5  -3   5      513.51      504.51     10.26 o 
   6  -3   5     1383.23     1337.50     20.91 o 
   7  -3   5      858.59      798.40     21.76 o 
   8  -3   5       93.08      125.17     16.80 o 
   9  -3   5       44.58       44.08     14.53 o 
  10  -3   5       22.74       16.07     13.07 o 
 -10  -2   5      308.03      308.48     10.65 o 
  -9  -2   5        2.00        3.28      3.42 o 
  -8  -2   5      527.98      583.92     22.28 o 
  -7  -2   5     2044.08     2099.42     53.70 o 
  -6  -2   5     1047.72     1025.08     16.82 o 
  -5  -2   5      424.30      354.05      9.92 o 
  -4  -2   5     2204.23     2208.03     25.96 o 
  -3  -2   5      258.70      232.04      6.51 o 
  -2  -2   5     2160.18     1967.45     23.45 o 
  -1  -2   5      262.56      155.81      7.76 o 
   1  -2   5    10488.78    11772.12    128.80 o 
   3  -2   5     2861.90     2753.09     27.97 o 
   4  -2   5      365.94      363.61      7.92 o 
   5  -2   5     1051.91     1012.49     14.23 o 
   6  -2   5     2078.30     2064.20     32.57 o 
   7  -2   5      646.61      539.65     15.42 o 
   8  -2   5       92.60       83.53     14.29 o 
   9  -2   5      248.65      239.63     18.67 o 
 -11  -1   5      299.52      275.01     13.70 o 
 -10  -1   5      267.21      299.43      9.84 o 
  -9  -1   5       73.21       70.13      5.55 o 
  -8  -1   5       45.12       38.08      6.73 o 
  -7  -1   5        0.95        1.68      6.49 o 
  -6  -1   5       32.99       38.08      4.48 o 
  -5  -1   5     1857.70     1754.86     22.89 o 
  -4  -1   5     3594.34     3653.80     45.66 o 
  -3  -1   5      353.01      425.23     13.23 o 
  -2  -1   5       35.09        5.72      5.64 o 
  -1  -1   5     3179.81     3727.16     42.91 o 
   1  -1   5      773.42     1059.04     35.68 o 
   2  -1   5      985.98      565.94     14.65 o 
   3  -1   5      103.37       56.42      4.65 o 
   4  -1   5       35.60       44.39      5.15 o 
   5  -1   5      349.23      310.54      8.25 o 
   6  -1   5      873.75      974.75     13.75 o 
   7  -1   5      343.75      303.66     10.65 o 
   8  -1   5        2.08        3.53      4.60 o 
   9  -1   5      118.41       90.95     42.37 o 
 -11   0   5      115.56       96.97      7.43 o 
 -10   0   5      351.58      407.45     11.95 o 
  -9   0   5      659.95      750.24     19.97 o 
  -8   0   5      193.10      166.07      9.20 o 
  -7   0   5       70.49       55.44     13.88 o 
  -6   0   5     1132.08     1174.60     17.27 o 
  -5   0   5     1394.45     1327.82     18.22 o 
  -4   0   5     3325.99     3437.01     38.68 o 
  -3   0   5      856.47      678.43     21.59 o 
  -2   0   5      513.94      751.49     14.55 o 
  -1   0   5      227.33      350.57     23.95 o 
   0   0   5      434.75      738.16     14.63 o 
   1   0   5     1022.62     1594.43     21.75 o 
   2   0   5     3557.11     2698.20     26.32 o 
   3   0   5      371.16      286.29      8.31 o 
   4   0   5     1206.36     1198.03     15.19 o 
   5   0   5      992.23      911.56     12.02 o 
   6   0   5      121.95      148.19      7.15 o 
   7   0   5      136.26      131.05      7.89 o 
   8   0   5       16.06       26.95      6.40 o 
   9   0   5        6.42        0.89      5.61 o 
 -11   1   5      315.18      306.22     10.63 o 
 -10   1   5      383.33      385.34     10.75 o 
  -9   1   5       72.41      115.39     15.06 o 
  -8   1   5      480.60      473.90     18.10 o 
  -7   1   5       67.28       82.39     10.15 o 
  -6   1   5      342.75      325.77      9.66 o 
  -5   1   5      917.85      821.66     16.80 o 
  -4   1   5     5691.22     6150.30     68.51 o 
  -3   1   5     6930.15     6479.23     75.53 o 
  -1   1   5     6123.88     7373.55     85.26 o 
   0   1   5    14500.15    13063.91    147.41 o 
   1   1   5     1910.82     2272.80     24.22 o 
   2   1   5     2278.18     1884.23     25.43 o 
   3   1   5       21.72       11.28      5.03 o 
   4   1   5       46.27       54.94      7.07 o 
   5   1   5      183.71      167.96      9.47 o 
   6   1   5      189.33      249.39      8.52 o 
   7   1   5      304.15      260.40      9.72 o 
   8   1   5       70.81       76.31      7.73 o 
   9   1   5        4.43       -2.49      7.63 o 
 -11   2   5      202.21      193.41     12.62 o 
 -10   2   5       98.63      103.67      9.36 o 
  -9   2   5        4.05       17.26      6.48 o 
  -8   2   5      380.11      316.50     26.06 o 
  -7   2   5      221.46      257.97     15.34 o 
  -6   2   5      415.05      503.11     12.73 o 
  -5   2   5     3828.19     3888.04     83.85 o 
  -4   2   5     3822.05     4257.11     98.87 o 
  -3   2   5     1166.84      939.37     16.04 o 
  -1   2   5     2761.03     2162.58     30.75 o 
   1   2   5     1217.87     1323.73     15.63 o 
   2   2   5      637.17      502.01      8.90 o 
   3   2   5       99.66       93.04      5.53 o 
   4   2   5       50.22       60.91      4.64 o 
   5   2   5        2.48        5.39      3.37 o 
   6   2   5        1.66       -0.01      4.93 o 
   7   2   5      294.98      231.85     10.14 o 
   8   2   5       81.75       62.76     18.92 o 
 -11   3   5        0.03        0.07      3.88 o 
 -10   3   5       70.44       88.17     15.30 o 
  -9   3   5       15.94       41.72     12.18 o 
  -8   3   5      679.19      571.31     22.89 o 
  -7   3   5        3.24        8.28      8.52 o 
  -6   3   5      438.83      460.67     13.03 o 
  -5   3   5       89.59      173.28     17.82 o 
  -4   3   5      231.56      181.85     14.36 o 
  -3   3   5     1966.78     1664.65     38.88 o 
  -2   3   5     4692.80     5223.71     59.17 o 
  -1   3   5       30.22       83.67      6.69 o 
   0   3   5       86.84      158.05      6.41 o 
   1   3   5      101.97      110.13      5.98 o 
   2   3   5     2693.95     2391.52     22.64 o 
   3   3   5       39.62       47.81      4.32 o 
   4   3   5        5.61        6.73      3.52 o 
   5   3   5        0.01        2.12      2.67 o 
   6   3   5      372.77      423.87      8.25 o 
   7   3   5      182.85      176.36     11.44 o 
   8   3   5       38.31       21.49     20.70 o 
 -11   4   5       56.73       44.15      7.49 o 
 -10   4   5       23.18       36.24     10.16 o 
  -9   4   5       28.59       59.58     14.29 o 
  -8   4   5      870.22      793.64     28.17 o 
  -7   4   5      137.10      158.94     15.91 o 
  -6   4   5        1.46        0.66      4.89 o 
  -5   4   5        1.95       14.69     10.49 o 
  -4   4   5       92.37      128.38      8.77 o 
  -3   4   5      213.88      187.23      8.89 o 
  -2   4   5      132.99      157.99      9.73 o 
  -1   4   5     4379.09     4074.93     39.06 o 
   0   4   5      498.09      572.05     14.44 o 
   1   4   5      201.63      182.99      7.80 o 
   2   4   5       32.67       47.77      4.92 o 
   3   4   5      914.94      945.92     12.27 o 
   4   4   5      614.47      619.07     11.07 o 
   5   4   5      307.23      322.76      7.95 o 
   6   4   5        0.14       -2.88      2.88 o 
   7   4   5      116.64      115.36     18.49 o 
 -11   5   5       34.35       30.30      7.19 o 
 -10   5   5        0.21       -4.71      9.74 o 
  -9   5   5        1.95       18.43     12.83 o 
  -8   5   5       51.90       47.00     23.30 o 
  -7   5   5       66.77       62.42     14.37 o 
  -6   5   5      568.43      578.67     20.17 o 
  -5   5   5      249.54      254.27     11.80 o 
  -4   5   5     1260.89     1409.95     44.44 o 
  -3   5   5     1485.31     1422.83     22.56 o 
  -2   5   5      950.54      966.30     13.73 o 
  -1   5   5      164.80      151.09      6.62 o 
   0   5   5     1471.82     1496.63     18.10 o 
   1   5   5       12.08        8.97      5.63 o 
   2   5   5       81.68       89.39      5.61 o 
   3   5   5       69.09       78.38      5.18 o 
   4   5   5      929.02      956.38     13.00 o 
   5   5   5      199.28      198.93      7.38 o 
   6   5   5       95.89      113.62     18.73 o 
   7   5   5       20.44       10.84     14.58 o 
 -11   6   5      277.65      253.58     22.81 o 
 -10   6   5       41.87       28.75     16.32 o 
  -9   6   5      126.57       97.41     30.52 o 
  -8   6   5      460.79      415.21     38.96 o 
  -7   6   5      159.06      102.44     28.17 o 
  -6   6   5      168.72      172.17     12.30 o 
  -5   6   5      290.74      270.72     15.81 o 
  -4   6   5      478.69      517.14     15.01 o 
  -3   6   5      297.25      309.82     13.73 o 
  -2   6   5     1015.85      923.13     14.28 o 
  -1   6   5      610.93      627.47     16.31 o 
   0   6   5      209.43      198.01      8.28 o 
   1   6   5      132.89      130.20      7.57 o 
   2   6   5     1184.64     1180.19     14.92 o 
   3   6   5     1414.88     1300.48     16.16 o 
   4   6   5      146.08      168.74     14.56 o 
   5   6   5      130.39      117.17     11.30 o 
   6   6   5       12.91       16.29     17.41 o 
 -11   7   5      205.09      176.33     12.79 o 
 -10   7   5       91.22        3.41     21.75 o 
  -9   7   5       11.88        7.22     21.92 o 
  -8   7   5        3.72      -27.76     27.76 o 
  -7   7   5       82.01       60.07     27.11 o 
  -6   7   5      891.27      881.07     31.82 o 
  -5   7   5     1234.37     1174.69     17.63 o 
  -4   7   5        2.65        4.14      5.03 o 
  -3   7   5     1383.12     1484.50     26.72 o 
  -2   7   5      500.60      486.26     12.30 o 
  -1   7   5      203.04      242.21     10.40 o 
   0   7   5      598.64      574.75     16.05 o 
   1   7   5       51.37       56.56      5.61 o 
   2   7   5      474.31      500.15     16.67 o 
   3   7   5      649.04      577.53     15.47 o 
   4   7   5      176.64      157.52     12.55 o 
   5   7   5       43.09       52.80     15.27 o 
 -11   8   5      180.58      163.00     25.89 o 
  -9   8   5       57.06      -16.64     26.46 o 
  -8   8   5      818.23      873.84     53.82 o 
  -7   8   5     1603.43     1618.98     25.78 o 
  -6   8   5     1362.14     1348.98     26.91 o 
  -5   8   5      562.69      548.31     19.73 o 
  -4   8   5        1.07       -0.14      4.38 o 
  -3   8   5       23.59       19.50      5.77 o 
  -2   8   5      184.81      131.20     11.92 o 
  -1   8   5      349.30      423.94     13.02 o 
   0   8   5      223.58      219.92      9.03 o 
   1   8   5       62.48       56.08      5.42 o 
   2   8   5       95.86      112.64      5.36 o 
   3   8   5        1.09        5.16      5.95 o 
   4   8   5        5.37        9.70     12.00 o 
   5   8   5       93.60      116.93     19.13 o 
 -10   9   5       64.44       -1.46     13.80 o 
  -9   9   5       67.57       53.40     26.58 o 
  -8   9   5      125.00      129.77     17.70 o 
  -7   9   5      105.23      102.16      8.12 o 
  -6   9   5      431.87      426.71     12.79 o 
  -5   9   5      479.30      501.43     31.74 o 
  -4   9   5      360.94      375.78     13.60 o 
  -3   9   5       20.62       39.33      8.40 o 
  -2   9   5       20.17        8.94      5.17 o 
  -1   9   5      117.03      117.11      8.39 o 
   0   9   5      379.57      365.07     11.29 o 
   1   9   5       60.90       18.37     24.43 o 
   2   9   5        0.52        0.38      4.77 o 
   3   9   5       34.65       30.44     11.14 o 
   4   9   5       47.40       76.64     18.07 o 
 -10  10   5      238.00      282.81     30.77 o 
  -9  10   5       39.14        2.52     14.53 o 
  -8  10   5      116.49      104.38     14.37 o 
  -7  10   5        2.44        7.12      4.84 o 
  -6  10   5       90.82      112.96     14.77 o 
  -5  10   5      332.36      353.34     13.08 o 
  -4  10   5       86.23       88.15     15.33 o 
  -3  10   5        5.13        2.75      5.95 o 
  -2  10   5      156.20      158.81     14.34 o 
  -1  10   5      228.27      270.46     13.48 o 
   0  10   5      277.81      314.31     13.83 o 
   1  10   5      103.68      104.03     10.56 o 
   2  10   5        2.09       -5.17      6.73 o 
  -9  11   5       73.08       96.11     25.08 o 
  -8  11   5        0.51      -10.23     16.48 o 
  -7  11   5       38.19       34.55      6.41 o 
  -6  11   5       57.70       50.97      7.99 o 
  -5  11   5      249.15      306.61     13.50 o 
  -4  11   5       75.02      103.32     10.63 o 
  -3  11   5       24.29       22.10      8.54 o 
  -2  11   5       85.62       88.82     12.84 o 
  -1  11   5       39.83       31.95     11.77 o 
   1  11   5       13.51       19.72     22.32 o 
  -7  12   5        9.00       10.97      9.73 o 
  -6  12   5        4.75        3.45      5.54 o 
  -5  12   5        3.75        3.61     10.52 o 
  -4  12   5      154.55      173.35     12.73 o 
  -3  12   5      322.57      327.37     15.79 o 
  -2  12   5       39.42       31.30     11.59 o 
  -1  12   5       24.89        0.09      5.26 o 
  -1 -13   6       83.25       63.25     19.53 o 
   0 -13   6        0.04       -1.49      4.78 o 
   1 -13   6      194.52      192.14     10.75 o 
   2 -13   6      554.65      547.15     20.04 o 
   3 -13   6      329.33      334.14     23.66 o 
   4 -13   6       66.32       81.13     14.32 o 
   5 -13   6       19.14       29.96     13.49 o 
  -3 -12   6       48.76        0.08     15.02 o 
  -2 -12   6       32.92       29.03      9.50 o 
  -1 -12   6      112.20      106.77      7.51 o 
   0 -12   6      196.80      214.14     10.31 o 
   1 -12   6      116.55      129.76     11.73 o 
   2 -12   6      252.47      233.06     12.30 o 
   3 -12   6       78.12      101.78     21.35 o 
   4 -12   6      144.76      167.79     22.49 o 
   5 -12   6       83.28       58.12     20.62 o 
   6 -12   6        0.33       -4.14     15.67 o 
  -4 -11   6       41.85       50.98     19.48 o 
  -3 -11   6       70.04       61.24      4.67 o 
  -2 -11   6      170.24      188.93      7.34 o 
  -1 -11   6      568.18      557.82     14.13 o 
   0 -11   6       10.22       11.92      6.25 o 
   1 -11   6       83.33       73.76      8.19 o 
   2 -11   6       25.37       29.37      6.70 o 
   3 -11   6      167.05      177.89     14.49 o 
   4 -11   6      392.42      369.67     44.04 o 
   5 -11   6      151.77      150.17     23.30 o 
   6 -11   6       11.15       12.99     17.70 o 
   7 -11   6       43.80       29.47     21.27 o 
  -5 -10   6       16.90       14.37     27.68 o 
  -4 -10   6       18.14       26.30     16.64 o 
  -3 -10   6       54.12       39.58      5.53 o 
  -2 -10   6      526.03      565.21     16.87 o 
  -1 -10   6     1767.03     1913.53     36.46 o 
   0 -10   6      355.18      325.31     27.36 o 
   1 -10   6      216.97      237.58     10.23 o 
   2 -10   6        3.61        1.07      5.68 o 
   3 -10   6       46.96       54.48      5.11 o 
   4 -10   6       83.58       93.09      2.57 o 
   5 -10   6       15.14       28.82     16.88 o 
   6 -10   6      100.96      129.47     24.27 o 
   7 -10   6        2.25       -6.01     16.15 o 
   8 -10   6       57.46       56.09     23.78 o 
  -6  -9   6      288.81      336.96     31.25 o 
  -5  -9   6       36.01       25.16     17.13 o 
  -4  -9   6        3.07        2.76      2.22 o 
  -3  -9   6       25.49       23.19      7.09 o 
  -2  -9   6       63.71       46.29      8.70 o 
  -1  -9   6      750.28      721.25     21.59 o 
   0  -9   6      749.58      791.00     18.64 o 
   1  -9   6      613.69      582.02     16.16 o 
   2  -9   6      291.50      282.05      9.46 o 
   3  -9   6      130.57      119.95      5.34 o 
   4  -9   6     1056.57     1050.16     84.02 o 
   5  -9   6     1124.54     1098.78     39.53 o 
   6  -9   6      119.31       88.16     21.43 o 
   7  -9   6        0.08       -2.19     13.56 o 
   8  -9   6       29.49       26.14     19.97 o 
   9  -9   6       55.95       62.50     24.68 o 
  -7  -8   6       54.97       99.36     24.35 o 
  -6  -8   6        8.38       20.78     27.36 o 
  -5  -8   6       94.96      136.45     21.35 o 
  -4  -8   6       26.94       27.75      7.10 o 
  -3  -8   6       93.27      119.36      9.45 o 
  -2  -8   6      139.98      169.03     15.14 o 
  -1  -8   6     1383.62     1381.23     18.47 o 
   0  -8   6     3644.60     3582.83     36.74 o 
   1  -8   6      395.77      390.08     12.70 o 
   2  -8   6      113.27      108.66     13.35 o 
   3  -8   6      113.16      108.84      4.45 o 
   4  -8   6       18.16       15.01      3.77 o 
   5  -8   6      539.83      546.55     29.22 o 
   6  -8   6      442.33      397.35     28.01 o 
   7  -8   6        9.13       24.92     17.21 o 
   8  -8   6       12.49       35.88     19.40 o 
   9  -8   6       58.54       89.37     39.21 o 
  -8  -7   6       13.17       46.35     22.40 o 
  -7  -7   6       33.78       35.47     19.48 o 
  -6  -7   6      551.37      612.62     32.55 o 
  -5  -7   6      617.16      540.46     29.22 o 
  -4  -7   6      673.42      646.80     32.31 o 
  -3  -7   6        5.66       14.34      3.78 o 
  -2  -7   6       32.44       20.74      3.96 o 
  -1  -7   6        3.29        5.85      3.43 o 
   0  -7   6     3550.66     3567.51     44.09 o 
   1  -7   6     1422.74     1341.57     21.85 o 
   2  -7   6       79.62       91.03      9.00 o 
   3  -7   6       36.27       40.93      8.65 o 
   4  -7   6       85.60       78.77      3.02 o 
   5  -7   6      115.33      122.74     19.08 o 
   6  -7   6      107.35      117.38     20.13 o 
   7  -7   6      408.33      438.18     29.47 o 
   8  -7   6       15.87        9.09     24.92 o 
   9  -7   6       63.74       76.71     22.16 o 
  -9  -6   6        1.55       -5.03     16.32 o 
  -8  -6   6        0.11        7.55     15.50 o 
  -7  -6   6        0.18      -10.23     23.54 o 
  -6  -6   6      103.44      140.84     20.37 o 
  -5  -6   6      999.25      960.63     17.80 o 
  -4  -6   6      840.90      853.41     11.57 o 
  -3  -6   6      227.12      222.36      6.95 o 
  -2  -6   6        5.92        6.34      3.90 o 
  -1  -6   6     1930.91     1647.12     21.83 o 
   0  -6   6     1187.75     1214.63     18.87 o 
   1  -6   6      851.46      787.26     15.70 o 
   2  -6   6     1618.66     1561.16     24.91 o 
   3  -6   6      323.58      334.96     15.95 o 
   4  -6   6      202.49      198.87      6.01 o 
   5  -6   6      295.12      254.35     18.30 o 
   6  -6   6        4.92       12.91     22.08 o 
   7  -6   6      123.52      147.58     21.59 o 
   8  -6   6      243.29      216.01     24.76 o 
   9  -6   6      251.82      271.93     26.63 o 
  -9  -5   6       11.19       -0.41     11.12 o 
  -8  -5   6       32.31       30.77     28.65 o 
  -7  -5   6      378.89      439.15     28.25 o 
  -6  -5   6       86.67       90.74      4.25 o 
  -5  -5   6     1007.20     1010.44     12.20 o 
  -4  -5   6     1441.17     1369.39     18.33 o 
  -3  -5   6      276.88      292.63      7.68 o 
  -2  -5   6      418.83      393.19     16.23 o 
  -1  -5   6      204.01      172.32      6.94 o 
   0  -5   6     3759.25     3691.07     43.47 o 
   1  -5   6        4.56       12.44      6.68 o 
   2  -5   6      830.81      784.00     20.25 o 
   3  -5   6      173.18      176.29     10.72 o 
   4  -5   6        7.43        3.95      3.57 o 
   5  -5   6       22.90       37.32      5.03 o 
   6  -5   6     3014.87     2758.57     36.20 o 
   7  -5   6      758.83      810.37     32.55 o 
   8  -5   6        2.69       11.85     22.65 o 
   9  -5   6       38.45       15.99     15.02 o 
 -10  -4   6        4.76       18.18     28.82 o 
  -9  -4   6        1.33       12.83     15.34 o 
  -8  -4   6      109.97      103.32      3.72 o 
  -7  -4   6      394.51      381.36     22.04 o 
  -6  -4   6       22.09       21.93      3.02 o 
  -5  -4   6      490.99      479.08      8.38 o 
  -4  -4   6      532.94      496.27     11.16 o 
  -3  -4   6     1235.45     1291.89     26.67 o 
  -2  -4   6      742.09      712.39     11.83 o 
  -1  -4   6       75.66       49.57      5.50 o 
   0  -4   6     1478.96     1584.07     22.00 o 
   1  -4   6     4678.58     4518.05    113.60 o 
   2  -4   6     1009.98     1011.50     18.26 o 
   3  -4   6      867.51      838.15     17.51 o 
   4  -4   6      499.22      501.98      9.64 o 
   5  -4   6       31.15       46.74      4.72 o 
   6  -4   6      316.36      270.75     10.68 o 
   7  -4   6      115.34      122.98      7.26 o 
   8  -4   6       43.23       43.18     15.34 o 
   9  -4   6        3.56       17.29     23.38 o 
 -10  -3   6      162.68      156.91     23.87 o 
  -9  -3   6      575.46      557.64     17.28 o 
  -8  -3   6     1974.33     2132.87     36.73 o 
  -7  -3   6      157.35      170.47     10.61 o 
  -6  -3   6      693.09      686.18     11.70 o 
  -5  -3   6      162.69      182.00      5.53 o 
  -4  -3   6      755.74      594.34      9.64 o 
  -3  -3   6     3094.92     3354.82     36.85 o 
  -2  -3   6      654.73      974.41     14.53 o 
  -1  -3   6      474.77      584.38     11.68 o 
   0  -3   6      634.93      669.55     15.52 o 
   1  -3   6     3182.25     3298.24     71.35 o 
   2  -3   6     6020.83     6257.72     72.48 o 
   3  -3   6     3458.88     3266.61     79.96 o 
   4  -3   6      262.45      271.47      9.03 o 
   5  -3   6      186.32      203.60      7.85 o 
   6  -3   6      525.72      452.48     11.26 o 
   7  -3   6       25.61       22.63      6.60 o 
   8  -3   6       27.55       38.76     11.45 o 
   9  -3   6        1.00       -1.54      9.50 o 
 -10  -2   6      314.04      315.81     11.97 o 
  -9  -2   6      579.16      539.41     19.28 o 
  -8  -2   6       85.68       88.36      8.22 o 
  -7  -2   6        3.01        1.92      3.04 o 
  -6  -2   6      167.89      139.00      8.00 o 
  -5  -2   6        0.91       -3.85      3.85 o 
  -4  -2   6     1604.75     1405.54     22.49 o 
  -3  -2   6     1743.83     1917.30     27.27 o 
  -2  -2   6     3710.01     3002.09     37.25 o 
  -1  -2   6       25.56       41.86      6.08 o 
   0  -2   6      611.65      637.10     15.75 o 
   1  -2   6      214.12      175.56     10.58 o 
   2  -2   6     2753.30     2861.07     38.64 o 
   3  -2   6     3678.10     3655.36     37.10 o 
   4  -2   6      475.31      536.39     13.26 o 
   5  -2   6       22.72       21.33      4.89 o 
   6  -2   6       23.30       25.97      5.46 o 
   7  -2   6      707.02      701.34     16.88 o 
   8  -2   6      907.99      912.76     55.16 o 
   9  -2   6      532.84      540.30     25.98 o 
 -11  -1   6        0.17        1.66      5.02 o 
 -10  -1   6      192.42      211.99      8.33 o 
  -9  -1   6      239.31      249.62     11.11 o 
  -8  -1   6      434.64      440.85     13.14 o 
  -7  -1   6     1521.05     1579.66     24.18 o 
  -6  -1   6      479.91      503.79     12.26 o 
  -5  -1   6        7.29        8.17      3.88 o 
  -4  -1   6      817.26      582.47     11.16 o 
  -2  -1   6     4703.51     3879.18     91.65 o 
  -1  -1   6     2410.51     2584.81     32.89 o 
   0  -1   6      613.81      668.34     15.42 o 
   1  -1   6       76.88      100.82      8.93 o 
   2  -1   6     1449.61     1340.83     17.46 o 
   3  -1   6       72.29       68.15      9.33 o 
   4  -1   6        3.96       -0.65      3.41 o 
   5  -1   6       44.49       43.48      7.54 o 
   6  -1   6        6.77       14.04      5.00 o 
   7  -1   6       96.28      121.08      8.60 o 
   8  -1   6      663.33      671.16     20.79 o 
   9  -1   6      397.03      352.78     21.02 o 
 -11   0   6      103.54      111.76      8.09 o 
 -10   0   6      270.41      276.89     12.79 o 
  -9   0   6      189.34      205.42     13.82 o 
  -8   0   6        8.71       10.55     12.74 o 
  -7   0   6     1133.35     1124.59     20.61 o 
  -6   0   6      359.67      405.43     10.60 o 
  -5   0   6      213.18      122.25      7.05 o 
  -4   0   6     1876.39     1421.27     20.41 o 
  -3   0   6     2283.18     2629.44     32.20 o 
  -2   0   6      738.62      987.02     20.01 o 
  -1   0   6     1647.32     1497.86     25.53 o 
   0   0   6      481.71      456.01     12.18 o 
   1   0   6       78.23       54.38      6.56 o 
   2   0   6     2395.55     2549.36     33.69 o 
   3   0   6       94.17       62.34      7.80 o 
   4   0   6       25.38       41.66      6.28 o 
   5   0   6       16.70       14.70      4.84 o 
   6   0   6      180.31      198.06      8.19 o 
   7   0   6       63.31       71.37      6.82 o 
   8   0   6      291.75      338.38     15.71 o 
   9   0   6       63.27       47.32     19.32 o 
 -11   1   6       35.84       47.54      7.13 o 
 -10   1   6       11.05        8.19      8.17 o 
  -9   1   6       34.85       24.68     15.83 o 
  -8   1   6      283.65      318.20     16.32 o 
  -7   1   6      290.21      290.02     18.83 o 
  -6   1   6     1708.08     1837.07     28.75 o 
  -5   1   6     2147.80     1929.97     29.02 o 
  -4   1   6      936.35      685.71     13.86 o 
  -3   1   6     3259.55     3642.15     50.25 o 
  -1   1   6       81.96       87.24      7.88 o 
   0   1   6      392.23      301.05     12.20 o 
   1   1   6      879.02     1006.41     15.39 o 
   2   1   6     3233.50     3404.91     50.23 o 
   3   1   6      201.94      176.80      6.90 o 
   4   1   6      342.07      333.08      9.44 o 
   5   1   6      418.12      408.66     11.09 o 
   6   1   6        1.91        7.68      3.99 o 
   7   1   6       20.38       26.31      6.11 o 
   8   1   6      104.44      134.86     16.72 o 
 -11   2   6      168.88      189.50     11.03 o 
 -10   2   6       25.69       31.02     14.08 o 
  -9   2   6       35.00       25.00     10.80 o 
  -8   2   6      294.29      327.78     27.84 o 
  -7   2   6     1183.26     1143.32     20.83 o 
  -6   2   6       71.88       95.31      8.22 o 
  -5   2   6      385.80      248.39     10.31 o 
  -4   2   6      170.59      246.13     11.34 o 
  -3   2   6      686.98      824.75     15.99 o 
  -1   2   6     6826.39     7199.49     81.42 o 
   0   2   6      781.33      724.92     52.84 o 
   1   2   6      460.91      470.06     11.82 o 
   2   2   6       80.64       79.61      5.63 o 
   3   2   6      430.47      413.31      9.19 o 
   4   2   6       87.51       93.63      8.50 o 
   5   2   6      607.31      595.38     10.49 o 
   6   2   6      395.72      380.16      9.39 o 
   7   2   6       10.52       -0.23      3.52 o 
 -11   3   6      397.49      451.47     17.94 o 
 -10   3   6      496.99      476.32     16.07 o 
  -9   3   6        0.18       -8.85      9.98 o 
  -8   3   6      274.40      256.35     18.02 o 
  -7   3   6      272.06      283.71     14.61 o 
  -6   3   6     1844.03     1958.35     32.92 o 
  -5   3   6      835.96      687.28     15.55 o 
  -4   3   6      663.98      845.31     19.29 o 
  -3   3   6      191.38      166.21      9.29 o 
  -2   3   6      347.60      299.61     10.57 o 
  -1   3   6     3847.69     3909.27     98.75 o 
   0   3   6     1955.97     1891.94     21.51 o 
   1   3   6     1414.42     1381.48     18.42 o 
   2   3   6      107.98      122.69      7.93 o 
   3   3   6      432.42      465.13      9.60 o 
   4   3   6      356.79      356.71     10.58 o 
   5   3   6       23.73       24.71      6.06 o 
   6   3   6       15.79       15.15      4.65 o 
   7   3   6        0.08       -1.83      4.05 o 
 -11   4   6      232.29      273.56     13.24 o 
 -10   4   6       76.69       77.77     16.32 o 
  -9   4   6       47.11       28.98     13.15 o 
  -8   4   6       10.16        6.74     10.63 o 
  -7   4   6       97.34       92.60     10.10 o 
  -6   4   6      322.31      383.68     14.77 o 
  -5   4   6     2530.17     2193.34     35.68 o 
  -4   4   6     1069.65     1240.51     21.44 o 
  -3   4   6       38.39       16.08      6.05 o 
  -2   4   6      420.89      413.73     12.00 o 
  -1   4   6      797.76      689.61     14.40 o 
   0   4   6       59.46       34.99      5.84 o 
   1   4   6      232.35      225.35      8.20 o 
   2   4   6        8.35        8.70      4.61 o 
   3   4   6       10.95        5.09      4.15 o 
   4   4   6        1.19       -3.15      3.15 o 
   5   4   6     1280.58     1241.08     16.44 o 
   6   4   6      819.15      817.74     19.43 o 
   7   4   6       59.15       64.68     14.67 o 
 -11   5   6      446.16      459.90     19.16 o 
 -10   5   6       81.89       89.29     28.65 o 
  -9   5   6       12.56       15.34     21.19 o 
  -8   5   6       94.24       68.59     25.89 o 
  -7   5   6      266.16      236.02     15.86 o 
  -6   5   6      250.00      285.70     13.49 o 
  -5   5   6     1339.44     1188.15     22.92 o 
  -4   5   6     2920.73     3326.58     44.76 o 
  -3   5   6      375.34      373.85     12.38 o 
  -2   5   6     1044.36     1044.68     16.89 o 
  -1   5   6      975.97      976.35     14.84 o 
   0   5   6      718.14      607.77     13.16 o 
   1   5   6     1120.08     1209.38     29.84 o 
   2   5   6      511.21      552.93     11.06 o 
   3   5   6        0.43       -0.97      3.63 o 
   4   5   6      287.90      273.62      7.82 o 
   5   5   6      230.19      193.23      8.35 o 
   6   5   6       65.82       57.44      6.72 o 
 -11   6   6       17.83       17.85     10.07 o 
 -10   6   6      338.34      348.24     25.98 o 
  -9   6   6     1072.30     1051.05     37.91 o 
  -8   6   6       21.98       12.18     12.91 o 
  -7   6   6      415.69      405.20     19.91 o 
  -6   6   6        4.73       11.61     10.01 o 
  -5   6   6     1016.47      981.81     21.50 o 
  -4   6   6      714.51      817.85     19.68 o 
  -3   6   6        1.89        0.09      4.46 o 
  -2   6   6       41.70       40.71      6.09 o 
  -1   6   6      261.23      242.71      8.85 o 
   0   6   6      295.40      269.93      8.95 o 
   1   6   6     1322.02     1454.01     20.97 o 
   2   6   6     1268.93     1225.97     27.80 o 
   3   6   6       64.46       60.91      7.65 o 
   4   6   6       93.73       92.92      5.41 o 
   5   6   6       51.57       51.88      5.53 o 
   6   6   6        1.53       13.62     14.98 o 
 -11   7   6       60.35       30.32     18.30 o 
 -10   7   6      383.08      421.62     29.79 o 
  -9   7   6      219.74      222.01     23.62 o 
  -8   7   6      166.48      174.77     21.84 o 
  -7   7   6       21.69       28.33     24.51 o 
  -6   7   6       39.49       43.57     10.65 o 
  -5   7   6      818.30      746.66     17.43 o 
  -4   7   6      323.26      394.30     12.10 o 
  -3   7   6      159.40      161.30      8.74 o 
  -2   7   6      272.39      283.28     11.23 o 
  -1   7   6        0.96        8.59      4.97 o 
   0   7   6       46.69       41.31      8.63 o 
   1   7   6      755.89      790.89     15.26 o 
   2   7   6      565.37      567.88     27.76 o 
   3   7   6       14.55        7.72      4.35 o 
   4   7   6        1.34        2.69      2.71 o 
   5   7   6       11.57       15.25     13.33 o 
 -10   8   6      444.18      426.98     32.39 o 
  -8   8   6       10.62       16.23     16.07 o 
  -7   8   6       10.93       -0.93      4.99 o 
  -6   8   6       32.75       36.34     10.40 o 
  -5   8   6      764.26      698.97     17.02 o 
  -4   8   6      288.13      345.29     11.17 o 
  -3   8   6        4.89        4.43      5.08 o 
  -2   8   6        0.69        2.86      5.31 o 
  -1   8   6       54.28       81.98      7.35 o 
   0   8   6       84.03       73.40      7.65 o 
   1   8   6      427.49      391.85     17.49 o 
   2   8   6      117.13      142.09     14.34 o 
   3   8   6        0.57        2.34      2.70 o 
   4   8   6        2.66       -4.06     15.34 o 
 -10   9   6       24.48       -9.34     16.88 o 
  -9   9   6      138.80      149.14      8.76 o 
  -8   9   6      540.01      603.63     15.22 o 
  -7   9   6       53.52       53.01     10.81 o 
  -6   9   6        1.21        8.28      6.18 o 
  -5   9   6        3.63       12.69      7.37 o 
  -4   9   6      305.09      331.06     11.41 o 
  -3   9   6      278.11      293.32     12.46 o 
  -2   9   6      251.48      253.26     11.77 o 
  -1   9   6      242.95      230.02     16.10 o 
   0   9   6       31.75       46.38      9.32 o 
   1   9   6      303.15      275.55     14.99 o 
   2   9   6       30.15       40.61      4.97 o 
   3   9   6      107.86      111.94     25.16 o 
 -10  10   6        1.40      -18.02     19.81 o 
  -9  10   6      118.15       -1.22     22.08 o 
  -8  10   6      101.69      128.85     14.57 o 
  -7  10   6       99.84      121.16     22.20 o 
  -6  10   6      110.02       83.24      9.23 o 
  -5  10   6        0.30        1.02      5.33 o 
  -4  10   6       35.31       27.58      9.57 o 
  -3  10   6      117.47      160.05     15.06 o 
  -2  10   6        1.52       -1.29     16.84 o 
  -1  10   6       36.78       52.71      9.90 o 
   0  10   6        1.20        2.40      6.73 o 
   1  10   6       27.20        4.66      6.90 o 
   2  10   6       25.08       23.40      6.53 o 
  -9  11   6       94.97      108.37     42.29 o 
  -8  11   6      351.75      361.18     35.07 o 
  -7  11   6       21.87       27.81      7.17 o 
  -6  11   6       42.68       40.99      9.31 o 
  -5  11   6       26.37       31.59     11.71 o 
  -4  11   6       15.88       17.87      8.45 o 
  -3  11   6       56.19       53.52     13.17 o 
  -2  11   6      747.52      815.95     32.23 o 
  -1  11   6      592.53      625.60     20.11 o 
   0  11   6       33.06        0.41      5.85 o 
  -7  12   6      132.72      158.60     26.67 o 
  -6  12   6      101.62       91.04     14.67 o 
  -5  12   6      161.66      161.89     12.92 o 
  -4  12   6       17.00       11.93      9.50 o 
  -3  12   6      284.65      289.18     19.46 o 
  -2  12   6      188.80      211.38     14.97 o 
  -1 -13   7      165.96      180.71      9.10 o 
   0 -13   7      167.57      181.90     11.46 o 
   1 -13   7       93.84       78.55     10.86 o 
   2 -13   7        0.11        5.61      5.70 o 
   3 -13   7        0.56        3.21      6.44 o 
   4 -13   7       22.38       14.53     16.88 o 
  -3 -12   7      188.17      240.60     25.73 o 
  -2 -12   7      217.72      235.85      9.61 o 
  -1 -12   7       48.76       48.85     12.95 o 
   0 -12   7      196.73      222.70     22.12 o 
   1 -12   7      197.02      195.48     11.23 o 
   2 -12   7       57.36       52.58      8.15 o 
   3 -12   7       12.81        9.10      6.62 o 
   4 -12   7      211.74      223.47     25.49 o 
   5 -12   7       64.25       43.02     33.53 o 
   6 -12   7      243.30      243.60     48.95 o 
  -4 -11   7      173.36      203.59     25.25 o 
  -3 -11   7      107.97      103.28     11.37 o 
  -2 -11   7       11.16       11.17      8.28 o 
  -1 -11   7        1.81        5.41      5.87 o 
   0 -11   7      166.42      148.64     10.27 o 
   1 -11   7      695.50      775.73     30.97 o 
   2 -11   7       53.83       57.92      6.92 o 
   3 -11   7       18.72       17.04      4.46 o 
   4 -11   7      156.55      113.08      8.36 o 
   5 -11   7      278.93      340.69     45.62 o 
   6 -11   7      430.81      493.62     35.64 o 
   7 -11   7      339.45      449.22     57.72 o 
  -5 -10   7       12.14       22.73     18.10 o 
  -4 -10   7       78.91       75.94      6.00 o 
  -3 -10   7      213.93      219.17     16.64 o 
  -2 -10   7      356.28      364.33     12.14 o 
  -1 -10   7      141.57      148.26      9.62 o 
   0 -10   7        3.02       -1.36      4.60 o 
   1 -10   7      328.68      350.89     20.09 o 
   2 -10   7      539.54      494.50     13.56 o 
   3 -10   7      200.13      192.44      9.62 o 
   4 -10   7       54.20       41.89      6.90 o 
   5 -10   7       50.77       87.18     33.36 o 
   6 -10   7      943.28      997.31     43.51 o 
   7 -10   7      298.34      373.89     53.01 o 
   8 -10   7      157.81      205.29     31.82 o 
  -6  -9   7        7.31      -18.43     29.95 o 
  -5  -9   7      151.74      197.01     24.43 o 
  -4  -9   7      198.39      201.16     24.31 o 
  -3  -9   7      123.26      112.79      7.64 o 
  -2  -9   7      127.97      158.80      9.21 o 
  -1  -9   7      937.23      918.88     18.56 o 
   0  -9   7      232.44      241.66      9.60 o 
   1  -9   7      601.69      625.23     13.58 o 
   2  -9   7      528.45      507.81     14.71 o 
   3  -9   7      280.04      272.73      9.87 o 
   4  -9   7       14.66       14.70      6.74 o 
   5  -9   7       12.48       33.61     28.17 o 
   6  -9   7      141.15      111.53     36.69 o 
   7  -9   7      791.03      838.21     41.40 o 
   8  -9   7      296.13      324.21     32.88 o 
  -7  -8   7       15.62       13.72     18.02 o 
  -6  -8   7       53.27       40.10     18.75 o 
  -5  -8   7       11.04        6.57      5.22 o 
  -4  -8   7      857.45      807.73     87.75 o 
  -3  -8   7      826.02      791.98     15.54 o 
  -2  -8   7       29.45       39.25      6.69 o 
  -1  -8   7       78.67      105.30      8.30 o 
   0  -8   7     1117.39     1161.91     16.47 o 
   1  -8   7     1983.04     1873.33     22.31 o 
   2  -8   7      780.64      777.69     27.30 o 
   3  -8   7      135.33      128.52      5.75 o 
   4  -8   7       92.75      107.31     10.45 o 
   5  -8   7        5.05        6.01     13.15 o 
   6  -8   7       98.33       92.13     20.78 o 
   7  -8   7      352.12      361.80     30.36 o 
   8  -8   7      496.52      592.17     37.34 o 
  -8  -7   7       73.37      100.41     24.84 o 
  -7  -7   7       77.13       79.71     34.58 o 
  -6  -7   7       60.46       71.68     19.64 o 
  -5  -7   7      677.75      576.45     17.86 o 
  -4  -7   7      721.76      676.95     25.84 o 
  -3  -7   7      570.99      548.07      9.51 o 
  -2  -7   7      360.69      378.92     13.97 o 
  -1  -7   7      261.71      274.77     11.56 o 
   0  -7   7       85.92      105.00      8.28 o 
   1  -7   7      209.94      162.73     10.05 o 
   2  -7   7      470.03      503.30     26.34 o 
   3  -7   7      735.26      728.11     19.41 o 
   4  -7   7       28.49       26.43      5.12 o 
   5  -7   7        5.72        5.60      2.12 o 
   6  -7   7       47.84       53.49     18.26 o 
   7  -7   7      355.14      360.98     29.06 o 
   8  -7   7      295.59      268.85     28.57 o 
   9  -7   7       27.35       29.55     19.97 o 
  -9  -6   7      113.77      105.28     26.14 o 
  -8  -6   7      198.02      182.56     41.32 o 
  -7  -6   7      120.46      158.78     23.05 o 
  -6  -6   7      107.91      100.59      3.34 o 
  -5  -6   7       27.41       32.74      3.24 o 
  -4  -6   7      412.24      402.42     12.06 o 
  -3  -6   7     1192.08     1230.54     21.38 o 
  -2  -6   7     1008.74      902.93     16.86 o 
  -1  -6   7      124.25      149.12      7.74 o 
   0  -6   7        2.91        0.01      4.73 o 
   1  -6   7      181.83      164.34      9.83 o 
   2  -6   7     1138.74     1123.33     24.81 o 
   3  -6   7      203.48      160.07     11.74 o 
   4  -6   7       16.75       13.09      3.49 o 
   5  -6   7       70.90       68.64      5.49 o 
   6  -6   7      791.95      732.97     22.11 o 
   7  -6   7      309.09      367.40     42.37 o 
   8  -6   7       77.18       83.04     20.94 o 
   9  -6   7        3.83        3.49     13.80 o 
  -9  -5   7      325.45      331.60     46.92 o 
  -8  -5   7      148.19      193.44     24.84 o 
  -7  -5   7      242.31      187.15     21.51 o 
  -6  -5   7       80.95      110.93      4.24 o 
  -5  -5   7      146.11      124.13      4.59 o 
  -4  -5   7       69.63       75.24      7.42 o 
  -3  -5   7     2436.69     2368.42     28.43 o 
  -2  -5   7      434.56      471.55     12.50 o 
  -1  -5   7      878.67      891.74     15.47 o 
   0  -5   7     1009.64      940.47     19.97 o 
   1  -5   7      881.70      886.70     17.29 o 
   2  -5   7     1249.89     1297.97     30.43 o 
   3  -5   7      538.88      486.03     20.33 o 
   4  -5   7        3.45        8.38      4.72 o 
   5  -5   7      762.70      827.13     27.52 o 
   6  -5   7        4.85        4.32      3.37 o 
   7  -5   7      196.41      194.48     18.55 o 
   8  -5   7       40.69       57.72     18.18 o 
   9  -5   7       80.49      101.87     33.12 o 
 -10  -4   7       21.38       26.63     18.99 o 
  -9  -4   7      167.91      156.75     24.76 o 
  -8  -4   7       71.38       89.03      7.49 o 
  -7  -4   7       56.18       65.40      4.40 o 
  -6  -4   7      221.89      233.17      6.82 o 
  -5  -4   7      327.60      337.62     11.97 o 
  -4  -4   7      485.44      514.23      9.81 o 
  -3  -4   7     1643.79     1661.34     23.48 o 
  -2  -4   7      996.22      923.96     20.12 o 
  -1  -4   7      358.87      411.37     16.05 o 
   0  -4   7     1582.35     1467.31     24.73 o 
   1  -4   7       11.79       13.19      7.39 o 
   2  -4   7        2.42        5.98      7.83 o 
   3  -4   7     1031.22     1007.31     23.41 o 
   4  -4   7     1306.93     1239.39     21.28 o 
   5  -4   7      137.40      164.70      7.28 o 
   6  -4   7      154.26      124.01     10.65 o 
   7  -4   7       71.23       81.13     10.93 o 
   8  -4   7      461.38      446.38     13.37 o 
   9  -4   7      211.55      196.60     22.40 o 
 -10  -3   7       35.60       34.91     18.26 o 
  -9  -3   7       45.48       49.71      6.37 o 
  -8  -3   7       33.47       22.44      8.36 o 
  -7  -3   7       60.05       51.41     10.03 o 
  -6  -3   7        2.54        6.40      5.15 o 
  -5  -3   7      472.70      474.55      9.65 o 
  -4  -3   7       11.66        9.78      3.87 o 
  -3  -3   7      710.20      811.61     13.66 o 
  -2  -3   7      728.18      601.25     17.71 o 
  -1  -3   7      333.09      302.26     12.58 o 
   0  -3   7      784.01      829.82     15.94 o 
   1  -3   7     3610.12     3479.63     43.55 o 
   2  -3   7     1332.80     1595.96     28.09 o 
   3  -3   7     1064.32      898.78     14.55 o 
   4  -3   7     1051.42      968.16     14.61 o 
   5  -3   7     1416.98     1450.63     19.50 o 
   6  -3   7      181.42      124.82      7.56 o 
   7  -3   7        0.00       -0.26      3.93 o 
   8  -3   7        1.71        2.45      7.09 o 
   9  -3   7      211.41      221.44     21.84 o 
 -10  -2   7       34.05       35.80      6.03 o 
  -9  -2   7       92.14      111.58     12.24 o 
  -8  -2   7     2467.78     2535.62     72.25 o 
  -7  -2   7      222.74      198.80      7.68 o 
  -6  -2   7     1216.78     1021.95     15.92 o 
  -5  -2   7      412.06      422.03      9.86 o 
  -4  -2   7      386.67      380.78     11.56 o 
  -3  -2   7      291.65      286.59      9.18 o 
  -2  -2   7      451.93      358.09     10.46 o 
  -1  -2   7      985.97      961.77     30.03 o 
   0  -2   7     1292.79     1249.38     49.15 o 
   1  -2   7     1040.10      875.12     17.78 o 
   2  -2   7     1720.01     1987.03     31.63 o 
   3  -2   7       66.56       92.18      6.90 o 
   4  -2   7     1157.96      996.54     16.73 o 
   5  -2   7      176.32      192.25     11.01 o 
   6  -2   7     1152.47     1067.18     17.10 o 
   7  -2   7       77.04       92.71      7.72 o 
   8  -2   7       16.81       19.89      9.54 o 
   9  -2   7        8.36        9.42     11.69 o 
 -11  -1   7       79.86       81.16      8.31 o 
 -10  -1   7      320.50      346.55     30.16 o 
  -9  -1   7       65.87       50.30     11.11 o 
  -8  -1   7      512.60      517.90     21.51 o 
  -7  -1   7     1496.40     1580.72     32.19 o 
  -6  -1   7      852.08      686.82     15.32 o 
  -5  -1   7      800.55      815.65     16.62 o 
  -4  -1   7       45.94       49.09      6.08 o 
  -3  -1   7     1465.08     1480.21     24.37 o 
  -2  -1   7     1011.66     1090.88     18.25 o 
  -1  -1   7     1021.34      820.04     18.53 o 
   0  -1   7      123.26      224.84     11.69 o 
   1  -1   7     3608.55     3119.35     91.77 o 
   2  -1   7       61.32       95.53      7.11 o 
   3  -1   7       87.94      101.41     10.30 o 
   4  -1   7      457.04      458.44     11.69 o 
   5  -1   7      557.36      605.73     12.59 o 
   6  -1   7       58.32       67.03      9.27 o 
   7  -1   7      395.16      389.76     12.69 o 
   8  -1   7      519.84      486.89     16.64 o 
 -11   0   7      266.03      283.00     12.92 o 
 -10   0   7      460.36      515.06     24.44 o 
  -9   0   7      188.88      189.06     14.53 o 
  -8   0   7      106.34      116.58      8.44 o 
  -7   0   7     1653.77     1764.27     60.27 o 
  -6   0   7     1461.66     1203.59     19.71 o 
  -5   0   7      693.25      792.56     15.21 o 
  -4   0   7     5278.79     5170.83     79.31 o 
  -3   0   7      380.45      307.05     10.63 o 
  -2   0   7       72.40       47.35      8.78 o 
  -1   0   7        2.79       29.93      8.13 o 
   0   0   7      482.38      656.50     15.63 o 
   1   0   7     3039.34     2711.10     35.46 o 
   2   0   7       76.06       62.03      6.00 o 
   3   0   7     2696.59     2755.78     31.65 o 
   4   0   7     1635.21     1676.74     21.50 o 
   5   0   7      262.99      359.79     11.32 o 
   6   0   7      600.64      556.16     13.77 o 
   7   0   7      347.61      360.89     11.24 o 
   8   0   7      147.97      141.47     11.66 o 
 -11   1   7      127.50      111.69     11.29 o 
 -10   1   7      785.17      837.78     23.91 o 
  -9   1   7      179.94      218.28     15.59 o 
  -8   1   7       14.47        9.58      6.01 o 
  -7   1   7       46.46       30.82      8.16 o 
  -6   1   7      678.28      519.47     15.83 o 
  -5   1   7     1769.13     2097.55     29.59 o 
  -4   1   7     1703.44     1539.84     26.15 o 
  -3   1   7        1.62        2.75      4.94 o 
  -2   1   7      466.21      683.57     19.52 o 
  -1   1   7     7063.62     6836.27     79.26 o 
   0   1   7     5620.22     6130.98     74.94 o 
   1   1   7      440.97      341.87     10.17 o 
   2   1   7      163.49      152.00      8.17 o 
   3   1   7       14.31       11.69      4.75 o 
   4   1   7      341.93      301.99      9.37 o 
   5   1   7      116.69      152.73     10.12 o 
   6   1   7       42.85       44.57      6.22 o 
   7   1   7      625.35      628.78     13.76 o 
   8   1   7        1.25        8.66      9.59 o 
 -11   2   7      165.84      139.84     14.22 o 
 -10   2   7      243.19      302.21     19.81 o 
  -9   2   7      144.31      156.91     25.00 o 
  -8   2   7      447.53      538.26     18.13 o 
  -7   2   7       63.86       41.43      7.98 o 
  -6   2   7     1455.89     1197.23     21.49 o 
  -5   2   7     1980.94     2304.23     32.49 o 
  -4   2   7      803.32      668.73     15.21 o 
  -3   2   7      192.69      207.05     10.27 o 
  -2   2   7      871.37      734.98     16.02 o 
  -1   2   7     2556.78     2273.52     34.75 o 
   0   2   7      545.80      654.49     28.94 o 
   1   2   7      127.84       84.70      6.43 o 
   2   2   7      548.01      479.44     10.67 o 
   3   2   7       44.62       53.41      8.23 o 
   4   2   7       47.12       54.73      6.17 o 
   5   2   7       88.03      106.90      7.07 o 
   6   2   7      634.58      610.72     12.86 o 
   7   2   7       91.30       85.45      7.88 o 
 -11   3   7       39.15       34.49      9.03 o 
 -10   3   7      457.02      469.60     24.92 o 
  -9   3   7      143.81      137.10     16.40 o 
  -8   3   7      225.60      317.53     22.89 o 
  -7   3   7      218.30      149.11     13.15 o 
  -6   3   7      474.67      356.75     15.99 o 
  -5   3   7      219.75      197.08     10.76 o 
  -4   3   7     1776.93     1599.35     36.33 o 
  -3   3   7     2285.95     2451.06     44.16 o 
  -2   3   7      813.44      759.30     18.59 o 
  -1   3   7      734.86      855.33     29.99 o 
   0   3   7       14.09       26.93      6.98 o 
   1   3   7      753.60      656.91     12.38 o 
   2   3   7     1441.69     1387.57     26.87 o 
   3   3   7      176.51      162.24      8.58 o 
   4   3   7       14.04       12.44      4.67 o 
   5   3   7       66.44       75.72      6.20 o 
   6   3   7        1.52        0.93      3.18 o 
   7   3   7      110.39      102.43      7.16 o 
 -11   4   7       10.45        6.63      8.77 o 
 -10   4   7       54.50       76.14     27.11 o 
  -9   4   7      132.17      112.51     27.36 o 
  -8   4   7      139.81      204.42     15.68 o 
  -7   4   7       70.07      116.08     11.97 o 
  -6   4   7      381.41      459.85     15.52 o 
  -5   4   7       25.46       30.62      8.31 o 
  -4   4   7     2126.57     2057.46     40.26 o 
  -3   4   7     1765.54     1833.28     55.16 o 
  -2   4   7       55.60       37.92      7.30 o 
  -1   4   7       72.84       82.75      7.67 o 
   0   4   7      310.78      306.19     10.65 o 
   1   4   7       26.94       22.90      7.64 o 
   2   4   7      259.84      229.72      9.76 o 
   3   4   7      370.33      390.70     11.12 o 
   4   4   7      289.79      293.28      8.63 o 
   5   4   7      355.64      355.14      9.22 o 
   6   4   7      590.00      589.95     32.90 o 
 -11   5   7        0.36       -0.73     16.80 o 
 -10   5   7      305.04      297.34     24.35 o 
  -9   5   7       36.95       42.05     15.59 o 
  -8   5   7      201.01      275.14     15.29 o 
  -7   5   7        7.88       18.00     10.22 o 
  -6   5   7       12.00        8.83      7.57 o 
  -5   5   7       95.17       97.20     12.50 o 
  -4   5   7       20.85       24.80      7.96 o 
  -3   5   7      881.80      888.17     28.45 o 
  -2   5   7     1084.61     1110.10     20.82 o 
  -1   5   7      168.72      190.11     14.64 o 
   0   5   7       37.04       51.58      6.58 o 
   1   5   7      376.94      469.73     11.13 o 
   2   5   7     1024.14      950.69     16.93 o 
   3   5   7      274.13      303.75     11.44 o 
   4   5   7        0.97        6.57      4.67 o 
   5   5   7       11.35        7.82      5.61 o 
   6   5   7        9.08       -4.71     14.94 o 
 -10   6   7        0.99        0.65      9.98 o 
  -9   6   7        1.28        8.93     13.23 o 
  -8   6   7       25.12       60.80     16.97 o 
  -7   6   7      125.58      105.24     12.65 o 
  -6   6   7      427.26      462.26     19.32 o 
  -5   6   7        3.35        4.85      8.40 o 
  -4   6   7        0.91        1.66      9.78 o 
  -3   6   7        3.16        4.05      4.91 o 
  -2   6   7      449.35      480.95     13.46 o 
  -1   6   7      129.57      143.66      8.41 o 
   0   6   7      181.59      212.29     10.59 o 
   1   6   7      530.39      451.16     11.27 o 
   2   6   7       56.68       54.29      5.83 o 
   3   6   7      174.72      168.35     13.28 o 
   4   6   7      142.08      138.26     13.17 o 
   5   6   7       47.44       51.02      6.00 o 
 -11   7   7       40.28        2.60     13.56 o 
 -10   7   7        6.26        0.32     10.47 o 
  -9   7   7      264.90      226.15     25.08 o 
  -8   7   7       26.57       16.88     15.02 o 
  -7   7   7      326.36      278.77     16.62 o 
  -6   7   7      498.98      578.31     19.93 o 
  -5   7   7       56.90       34.28     21.06 o 
  -4   7   7     1196.01     1356.92     23.18 o 
  -3   7   7     1487.78     1497.26     22.25 o 
  -2   7   7      834.31      846.13     16.17 o 
  -1   7   7      191.18      203.94      9.46 o 
   0   7   7      132.85      138.94      9.14 o 
   1   7   7      173.09      173.09     11.47 o 
   2   7   7       13.27       15.14      5.91 o 
   3   7   7       59.58       56.99      6.38 o 
   4   7   7       37.01       52.28     10.10 o 
 -11   8   7      212.41      266.33     30.36 o 
 -10   8   7       33.71       -0.32     11.04 o 
  -9   8   7       82.56        2.27     12.91 o 
  -8   8   7      882.14      909.32     39.29 o 
  -7   8   7     1574.75     1565.45     48.46 o 
  -6   8   7      148.99      187.03     13.32 o 
  -5   8   7        6.01       12.38      6.11 o 
  -4   8   7       35.75       58.27      7.95 o 
  -3   8   7      746.29      721.97     15.74 o 
  -2   8   7      492.47      466.36     12.98 o 
  -1   8   7       60.35       74.92     13.26 o 
   0   8   7      313.63      332.95     19.35 o 
   1   8   7       14.12        7.61      5.83 o 
   2   8   7      239.79      259.38     10.12 o 
   3   8   7      378.67      270.80     13.78 o 
   4   8   7      256.73      300.10     33.93 o 
 -10   9   7      190.80      169.49     28.01 o 
  -9   9   7        0.97       -2.23      5.08 o 
  -8   9   7      499.59      455.04     15.09 o 
  -7   9   7      302.91      299.53     20.66 o 
  -6   9   7       96.64      112.07     10.28 o 
  -5   9   7      283.39      350.54     16.11 o 
  -4   9   7        9.14        5.14      6.48 o 
  -3   9   7        9.86       17.53      6.73 o 
  -2   9   7      121.52      118.66      9.13 o 
  -1   9   7      338.39      401.18     12.21 o 
   0   9   7      224.81      221.14     10.96 o 
   1   9   7        3.64        1.92      3.99 o 
   2   9   7      209.17      209.68     18.54 o 
   3   9   7      136.96      106.01     42.37 o 
  -9  10   7       16.73       15.02      9.43 o 
  -8  10   7        0.81        2.40      5.18 o 
  -7  10   7       67.71       81.80     18.71 o 
  -6  10   7      348.12      347.12     14.65 o 
  -5  10   7      298.29      361.70     17.13 o 
  -4  10   7        0.37        4.66      6.87 o 
  -3  10   7        7.91       10.10      7.47 o 
  -2  10   7      138.94      151.38     11.29 o 
  -1  10   7        1.74        9.94      6.47 o 
   0  10   7       71.57       58.68     21.58 o 
   1  10   7       13.75       15.73      5.50 o 
  -8  11   7        0.36       -5.51      5.93 o 
  -7  11   7        0.58        6.84      6.83 o 
  -6  11   7        4.93       14.18     10.87 o 
  -5  11   7       81.79      104.41     11.99 o 
  -4  11   7      343.61      363.26     21.12 o 
  -3  11   7      109.36       97.99     15.05 o 
  -2  11   7      345.54      341.05     17.53 o 
  -1  11   7      769.59      821.98     24.23 o 
   0  11   7      269.06      254.17     18.43 o 
  -6  12   7      122.20      118.86     15.38 o 
  -5  12   7      163.87      219.57     15.00 o 
  -4  12   7      161.81      196.20     19.13 o 
  -3  12   7        0.32        0.10      5.91 o 
   0 -13   8       38.85       42.31      9.33 o 
   1 -13   8      214.49      228.05     12.64 o 
   2 -13   8      155.98      157.53     13.90 o 
   3 -13   8      190.96      207.08     25.00 o 
   4 -13   8      134.55      119.41     39.21 o 
  -3 -12   8      153.82      149.69     22.73 o 
  -2 -12   8       30.39       18.68      6.94 o 
  -1 -12   8        1.32       -5.11      6.22 o 
   0 -12   8       16.66        6.51      6.65 o 
   1 -12   8      108.54      124.49     13.01 o 
   2 -12   8      670.00      604.15     29.51 o 
   3 -12   8      589.15      583.04     36.04 o 
   4 -12   8       87.96       86.29     21.59 o 
   5 -12   8        1.79        1.38     13.64 o 
  -4 -11   8       68.79       78.58     21.27 o 
  -3 -11   8      161.31      144.69     76.71 o 
  -2 -11   8       23.54       15.56      9.15 o 
  -1 -11   8       36.00       38.28      8.07 o 
   0 -11   8       33.00       39.07      7.94 o 
   1 -11   8      246.43      286.70     12.03 o 
   2 -11   8      369.25      312.38     11.24 o 
   3 -11   8      999.84      927.05     57.51 o 
   4 -11   8      620.47      550.39     54.35 o 
   5 -11   8        3.04        6.01     15.59 o 
   6 -11   8       16.43       50.73     22.73 o 
  -5 -10   8        5.98        4.38     14.45 o 
  -4 -10   8        1.12        3.41      6.05 o 
  -3 -10   8       11.43       14.82      6.51 o 
  -2 -10   8        2.56        1.76      6.52 o 
  -1 -10   8       17.91       27.90      7.35 o 
   0 -10   8      316.54      304.03     16.36 o 
   1 -10   8       43.37       32.27      6.75 o 
   2 -10   8      383.86      381.05     11.38 o 
   3 -10   8      107.09      126.16      9.38 o 
   4 -10   8      139.54      152.99      4.23 o 
   5 -10   8       99.24       69.65     20.86 o 
   6 -10   8        0.63        2.03     14.29 o 
   7 -10   8       74.36       72.81     24.84 o 
  -6  -9   8      258.53      268.93     28.98 o 
  -5  -9   8       61.29       66.32      7.43 o 
  -4  -9   8       20.69       32.57      7.51 o 
  -3  -9   8       36.15       19.17      4.42 o 
  -2  -9   8       28.31       23.38      5.89 o 
  -1  -9   8      191.99      180.01      8.32 o 
   0  -9   8      185.23      213.68     11.45 o 
   1  -9   8        1.12        3.21      4.14 o 
   2  -9   8       53.28       55.97      5.49 o 
   3  -9   8      376.75      437.63     11.18 o 
   4  -9   8       11.30       22.67      7.74 o 
   5  -9   8       27.63       17.29     16.72 o 
   6  -9   8      350.07      398.57     32.55 o 
   7  -9   8        0.09        5.36     16.56 o 
   8  -9   8      198.04      165.51     47.73 o 
  -7  -8   8       77.71      129.31     25.81 o 
  -6  -8   8      132.29      143.92     23.78 o 
  -5  -8   8       62.21       71.93      7.03 o 
  -4  -8   8        5.43       -1.51      3.28 o 
  -3  -8   8       26.91       27.07      5.91 o 
  -2  -8   8      240.21      257.61      8.43 o 
  -1  -8   8      569.34      557.80     14.00 o 
   0  -8   8     1453.32     1498.13     25.46 o 
   1  -8   8       10.34        7.38      8.15 o 
   2  -8   8      185.39      195.10     13.31 o 
   3  -8   8       54.66       64.79     11.13 o 
   4  -8   8      591.40      638.01     24.79 o 
   5  -8   8      101.22       69.46      9.43 o 
   6  -8   8        2.48        8.69     25.00 o 
   7  -8   8       22.32       26.06     31.74 o 
   8  -8   8        0.47       -2.35     14.85 o 
  -8  -7   8       27.67       30.60     33.61 o 
  -7  -7   8      237.92      259.35     28.33 o 
  -6  -7   8      118.34      105.47     13.88 o 
  -5  -7   8        5.80       11.26      3.56 o 
  -4  -7   8       73.58       86.27      5.87 o 
  -3  -7   8       12.27       15.38      5.86 o 
  -2  -7   8      562.64      511.30     14.21 o 
  -1  -7   8      584.71      649.68     14.55 o 
   0  -7   8      700.49      640.27     15.71 o 
   1  -7   8       53.73       55.06     10.83 o 
   2  -7   8       12.26        5.64      8.27 o 
   3  -7   8        1.44       -2.88      8.89 o 
   4  -7   8       88.02      104.46     10.47 o 
   5  -7   8     1491.82     1374.14     61.38 o 
   6  -7   8     1227.59     1234.68     30.42 o 
   7  -7   8        5.29        5.52     14.85 o 
   8  -7   8       82.59       89.45     23.13 o 
  -9  -6   8       44.68       61.45     38.96 o 
  -8  -6   8      106.38      137.43     25.41 o 
  -7  -6   8        6.21        4.21      2.86 o 
  -6  -6   8      533.00      547.85     16.70 o 
  -5  -6   8     1161.51     1049.10     24.66 o 
  -4  -6   8      122.77      130.16      7.04 o 
  -3  -6   8        8.21       10.61      5.67 o 
  -2  -6   8        8.13        6.11      5.44 o 
  -1  -6   8      170.65      177.58      9.19 o 
   0  -6   8     2107.69     2011.87     50.57 o 
   1  -6   8      566.04      471.09     14.51 o 
   2  -6   8       56.03       70.89      9.75 o 
   3  -6   8       69.65       67.98     12.43 o 
   4  -6   8       38.63       65.93      7.53 o 
   5  -6   8       15.82       23.06      6.30 o 
   6  -6   8        7.45        7.31      4.67 o 
   7  -6   8       39.29       42.95      6.82 o 
   8  -6   8        0.00        4.06     22.65 o 
  -9  -5   8       23.55       42.62     20.54 o 
  -8  -5   8        0.56       -2.09      8.12 o 
  -7  -5   8        0.91        0.48      2.59 o 
  -6  -5   8      269.09      337.48      8.25 o 
  -5  -5   8     1069.89      976.46     18.35 o 
  -4  -5   8      792.72      757.10     22.89 o 
  -3  -5   8      437.92      484.27     11.69 o 
  -2  -5   8       55.70       34.40      9.25 o 
  -1  -5   8       88.99      120.97      8.36 o 
   0  -5   8     1063.49      944.26     21.14 o 
   1  -5   8       46.79       32.16      7.59 o 
   2  -5   8      541.72      498.71     18.15 o 
   3  -5   8      342.37      341.45     14.93 o 
   4  -5   8        0.95        2.57      3.42 o 
   5  -5   8      764.76      769.45     15.15 o 
   6  -5   8     1096.38     1051.76     53.29 o 
   7  -5   8      296.85      310.62     17.71 o 
   8  -5   8       48.93       43.25     12.54 o 
 -10  -4   8      180.06      163.97     27.11 o 
  -9  -4   8       49.74       53.12     19.60 o 
  -8  -4   8       20.77       16.71      6.74 o 
  -7  -4   8        2.49       -3.84      3.84 o 
  -6  -4   8      298.13      311.13      9.15 o 
  -5  -4   8      464.52      512.44     10.41 o 
  -4  -4   8     1519.35     1607.51     27.29 o 
  -3  -4   8     1692.60     1592.25     25.08 o 
  -2  -4   8       99.44       65.34      9.82 o 
  -1  -4   8      224.61      299.65     10.78 o 
   0  -4   8     4062.56     3747.69     47.28 o 
   1  -4   8     2090.01     2108.35     31.26 o 
   2  -4   8     2272.81     2334.26     43.06 o 
   3  -4   8     1230.86     1161.60     23.50 o 
   4  -4   8      921.87      942.33     15.08 o 
   5  -4   8      825.90      669.63     14.99 o 
   6  -4   8      228.21      251.15      9.12 o 
   7  -4   8      172.06      174.24     10.34 o 
   8  -4   8        2.85       -4.85      8.81 o 
 -10  -3   8       45.92       19.81     28.25 o 
  -9  -3   8       36.91       46.93      7.00 o 
  -8  -3   8       47.33       45.15      5.89 o 
  -7  -3   8      110.94      119.66      7.50 o 
  -6  -3   8       98.19       95.94      6.37 o 
  -5  -3   8     1299.67     1260.92     20.69 o 
  -4  -3   8     1405.92     1478.84     23.64 o 
  -3  -3   8      598.72      498.27     11.85 o 
  -2  -3   8      135.87      102.37     17.98 o 
  -1  -3   8        0.21       11.70      6.49 o 
   0  -3   8      835.63      664.69     25.57 o 
   1  -3   8     3852.48     3847.82     49.12 o 
   2  -3   8     1231.43     1155.68     21.86 o 
   3  -3   8       44.78       58.03      6.76 o 
   4  -3   8        2.14        0.98      5.46 o 
   5  -3   8       96.22       77.17      7.51 o 
   6  -3   8      641.97      664.84     13.93 o 
   7  -3   8      135.32      161.51     10.67 o 
   8  -3   8      170.34      142.91     12.62 o 
 -10  -2   8      156.82      184.88     12.46 o 
  -9  -2   8       15.62       15.67      6.81 o 
  -8  -2   8      236.71      237.56      9.12 o 
  -7  -2   8      184.23      197.26      9.75 o 
  -6  -2   8      322.62      318.15     11.96 o 
  -5  -2   8      396.30      373.26     12.20 o 
  -4  -2   8     1035.07     1113.89     42.21 o 
  -3  -2   8        3.46       36.34      6.34 o 
  -2  -2   8      184.27      151.04      8.94 o 
  -1  -2   8      708.75      580.50     34.22 o 
   0  -2   8       57.22       27.49      8.75 o 
   1  -2   8     2806.41     2807.01     38.15 o 
   2  -2   8      852.58      833.42     18.12 o 
   3  -2   8       77.66       69.09      8.10 o 
   4  -2   8      159.44      191.08      8.67 o 
   5  -2   8      156.48      223.75      9.38 o 
   6  -2   8       85.54       96.40      7.84 o 
   7  -2   8       27.03       30.36      9.07 o 
   8  -2   8       10.58        5.22      6.67 o 
 -11  -1   8       27.42       32.90      8.87 o 
 -10  -1   8      247.73      294.17     17.36 o 
  -9  -1   8      436.54      440.94     27.76 o 
  -8  -1   8      311.93      326.77     12.87 o 
  -7  -1   8      398.64      418.20     19.16 o 
  -6  -1   8        2.63        1.91      4.32 o 
  -5  -1   8      782.73      761.93     17.82 o 
  -4  -1   8     2070.46     2242.42     30.63 o 
  -2  -1   8      919.54     1048.37     19.05 o 
  -1  -1   8       37.18       69.15      9.29 o 
   0  -1   8        1.83        4.63      5.57 o 
   1  -1   8     1512.02     1450.68     25.45 o 
   2  -1   8      828.46      867.77     14.47 o 
   3  -1   8     3719.93     4083.00     45.23 o 
   4  -1   8      687.47      579.22     12.74 o 
   5  -1   8       79.99       76.63      8.54 o 
   6  -1   8        1.20        3.01      4.77 o 
   7  -1   8       35.27       43.17      8.21 o 
   8  -1   8      264.80      254.73     16.48 o 
 -11   0   8       12.79        8.85      9.86 o 
 -10   0   8       41.01       49.87      9.61 o 
  -9   0   8      665.90      682.64     20.17 o 
  -8   0   8     1534.06     1599.45     43.23 o 
  -7   0   8     2434.36     2518.69     50.25 o 
  -6   0   8        6.66        0.47      3.94 o 
  -5   0   8       79.01       63.05      7.71 o 
  -4   0   8      182.66      218.61     16.23 o 
  -3   0   8      959.59      829.89     17.13 o 
  -2   0   8     4338.67     4694.18     57.44 o 
  -1   0   8     1075.39      937.88     21.22 o 
   0   0   8      271.22      244.48     11.18 o 
   1   0   8     1084.38     1161.08     20.80 o 
   2   0   8      558.66      530.07     12.93 o 
   3   0   8      207.80      247.35     11.17 o 
   4   0   8       24.43       25.64      6.80 o 
   5   0   8      146.47      161.03      8.74 o 
   6   0   8        1.32        7.53      5.33 o 
   7   0   8       87.49       96.92     10.71 o 
   8   0   8      264.11      263.32     14.59 o 
 -11   1   8        9.04       11.16      9.91 o 
 -10   1   8       19.91       18.59     11.45 o 
  -9   1   8      215.02      228.00     11.79 o 
  -8   1   8       72.47       78.28      8.91 o 
  -7   1   8     1342.29     1436.69     28.38 o 
  -6   1   8      296.50      259.69     16.84 o 
  -5   1   8       14.96        9.90      5.92 o 
  -4   1   8       40.08       65.10      9.59 o 
  -3   1   8       93.89       60.16      8.65 o 
  -2   1   8        4.67        3.35      5.67 o 
  -1   1   8      506.88      627.68     18.05 o 
   0   1   8      181.32      190.24     10.63 o 
   1   1   8        8.71        9.11      4.96 o 
   2   1   8       62.05       61.81      6.86 o 
   3   1   8      770.04      856.66     15.21 o 
   4   1   8      300.90      279.46     16.10 o 
   5   1   8       31.46       45.03      6.66 o 
   6   1   8       38.34       43.43      7.41 o 
   7   1   8       79.89      104.68      8.46 o 
 -11   2   8      171.71      167.81     41.44 o 
 -10   2   8       43.48       35.64     22.00 o 
  -9   2   8      389.42      364.56     14.47 o 
  -8   2   8      308.87      277.30     15.58 o 
  -7   2   8        4.25        7.41      6.75 o 
  -6   2   8       58.10       84.37      9.37 o 
  -5   2   8      125.88      145.29     12.73 o 
  -4   2   8        2.56        2.85      5.49 o 
  -3   2   8      258.64      210.15     11.00 o 
  -2   2   8     1525.01     1646.58     29.70 o 
  -1   2   8     3992.96     3861.15     86.69 o 
   0   2   8      821.75      893.48     20.99 o 
   1   2   8      295.41      327.84     14.10 o 
   2   2   8      352.70      354.18     11.67 o 
   3   2   8      575.07      632.01     13.12 o 
   4   2   8       63.63       58.03      8.44 o 
   5   2   8       12.44       14.11      5.44 o 
   6   2   8       11.35        6.32      5.07 o 
   7   2   8       16.97        5.25      7.25 o 
 -11   3   8      302.07      292.55     23.62 o 
 -10   3   8      138.08      143.52     18.91 o 
  -9   3   8      304.61      326.73     19.77 o 
  -8   3   8      126.34      115.67     14.90 o 
  -7   3   8      258.15      287.50     13.80 o 
  -6   3   8     1175.00     1105.05     26.33 o 
  -5   3   8     2124.69     2355.68     37.79 o 
  -4   3   8     1065.05     1060.01     26.46 o 
  -3   3   8     1742.06     1705.81     30.28 o 
  -2   3   8      438.41      472.48     16.57 o 
  -1   3   8      713.52      644.06     19.13 o 
   0   3   8      669.17      786.08     21.05 o 
   1   3   8        0.13        3.84      4.85 o 
   2   3   8       46.37       57.10      8.62 o 
   3   3   8      249.92      261.45     10.83 o 
   4   3   8      176.19      142.12      7.85 o 
   5   3   8      137.86      142.03      7.99 o 
   6   3   8      113.67      112.77      7.62 o 
   7   3   8        4.13        6.07      5.57 o 
 -10   4   8        9.30        4.38     11.45 o 
  -9   4   8        8.59        6.81     10.15 o 
  -8   4   8       29.02       32.18     11.77 o 
  -7   4   8      324.08      385.42     16.21 o 
  -6   4   8     1605.17     1632.49     29.78 o 
  -5   4   8      720.96      757.97     19.37 o 
  -4   4   8      148.43      153.18     13.38 o 
  -3   4   8       47.60       59.64      9.14 o 
  -2   4   8      845.90      924.57     41.07 o 
  -1   4   8      406.71      336.07     12.04 o 
   0   4   8      465.56      502.46     13.22 o 
   1   4   8      271.04      303.96     10.31 o 
   2   4   8       28.58       34.66      6.20 o 
   3   4   8       91.55      123.60      7.56 o 
   4   4   8      326.59      305.37     14.29 o 
   5   4   8       34.93       33.30      5.86 o 
   6   4   8       46.35       24.23      5.55 o 
 -11   5   8      253.45      289.47     25.41 o 
 -10   5   8       43.55       -0.73     10.15 o 
  -9   5   8        0.15       -5.44     12.26 o 
  -8   5   8        3.27       14.11     10.88 o 
  -7   5   8      198.48      222.41     22.79 o 
  -6   5   8      659.80      644.53     23.42 o 
  -5   5   8      608.79      647.68     37.83 o 
  -4   5   8       27.13       38.17      9.18 o 
  -3   5   8       24.94       24.73      8.18 o 
  -2   5   8       51.16       64.15      8.58 o 
  -1   5   8     1232.60     1158.29     22.23 o 
   0   5   8      199.61      213.12     11.25 o 
   1   5   8       69.79       65.77      7.24 o 
   2   5   8      141.40      150.63      9.67 o 
   3   5   8      293.84      301.58      9.56 o 
   4   5   8      107.54      107.31      8.18 o 
   5   5   8      131.04      130.82      7.00 o 
 -10   6   8      204.75      205.86     24.27 o 
  -9   6   8        1.21       11.77     14.21 o 
  -8   6   8       36.56       38.43     11.36 o 
  -7   6   8       10.11       23.31     10.24 o 
  -6   6   8      268.39      261.17     15.68 o 
  -5   6   8      941.34      868.34     22.46 o 
  -4   6   8     1140.98     1279.64     30.47 o 
  -3   6   8        2.16       -4.95      5.58 o 
  -2   6   8      388.74      481.40     13.14 o 
  -1   6   8        8.30       15.38      8.41 o 
   0   6   8      372.42      367.59     16.22 o 
   1   6   8      647.82      663.30     17.96 o 
   2   6   8      144.89      165.73      8.16 o 
   3   6   8        3.02        0.96      3.72 o 
   4   6   8       34.42       46.18      6.76 o 
   5   6   8        9.53       16.80     30.44 o 
 -11   7   8      183.76      221.61     27.36 o 
  -9   7   8      242.85      278.10     26.63 o 
  -8   7   8      124.01      153.91     15.70 o 
  -7   7   8      347.12      351.98     21.91 o 
  -6   7   8      395.61      419.48     18.72 o 
  -5   7   8      439.86      407.18     17.76 o 
  -4   7   8       32.39       29.06      8.81 o 
  -3   7   8        0.66        4.86      6.65 o 
  -2   7   8       78.01      103.74      9.80 o 
  -1   7   8      242.56      274.38     13.25 o 
   0   7   8      144.11      148.59      9.60 o 
   1   7   8      302.23      357.93     11.06 o 
   2   7   8       12.06       12.00      5.74 o 
   3   7   8        4.90       -1.74      3.76 o 
   4   7   8        3.44       -1.65      4.41 o 
 -10   8   8      192.19      174.20     27.27 o 
  -9   8   8        3.13        1.62     12.83 o 
  -8   8   8       22.39       -0.73     11.28 o 
  -7   8   8      387.05      393.77     20.37 o 
  -6   8   8      166.78      172.81     10.68 o 
  -5   8   8       52.05       58.43      8.40 o 
  -4   8   8      465.46      528.63     14.76 o 
  -3   8   8      268.38      330.53     12.47 o 
  -2   8   8       49.95       52.51      8.93 o 
  -1   8   8       19.95       37.69      8.98 o 
   0   8   8      240.91      235.02     10.35 o 
   1   8   8      129.37      129.25     10.03 o 
   2   8   8      266.44      242.24     14.60 o 
   3   8   8      105.50      104.03      8.29 o 
 -10   9   8       50.62        0.65     13.47 o 
  -9   9   8      354.28      366.91     32.23 o 
  -8   9   8      393.40      457.29     16.51 o 
  -7   9   8      132.31      151.68     11.84 o 
  -6   9   8       20.08       14.33      8.70 o 
  -5   9   8       51.76       58.53      9.69 o 
  -4   9   8      157.71      168.63     12.08 o 
  -3   9   8      192.34      228.74     13.13 o 
  -2   9   8       12.02        4.59      6.41 o 
  -1   9   8      131.80      154.62     15.52 o 
   0   9   8       28.01       28.26      7.86 o 
   1   9   8      114.48      113.62      9.30 o 
   2   9   8      133.73       99.77     16.62 o 
  -9  10   8      151.28      154.62     26.54 o 
  -8  10   8      140.34      165.68     12.03 o 
  -7  10   8       39.67       61.68     10.06 o 
  -6  10   8        2.66        0.18      5.91 o 
  -5  10   8       64.14       66.63     12.70 o 
  -4  10   8      145.04      133.20     10.86 o 
  -3  10   8       15.71       24.04      9.15 o 
  -2  10   8       26.89       32.70      9.83 o 
  -1  10   8        0.97       -0.30      4.09 o 
   0  10   8       32.27       25.74     11.17 o 
   1  10   8       51.56       36.47      6.98 o 
  -8  11   8       46.42       50.83      9.66 o 
  -7  11   8       26.99       23.26     12.01 o 
  -6  11   8       13.13        8.96      8.07 o 
  -5  11   8        6.64       -3.64      7.88 o 
  -4  11   8      126.73      102.96     58.04 o 
  -3  11   8      303.65      351.69     21.64 o 
  -2  11   8        0.90       -1.97      5.70 o 
  -1  11   8       33.10       -0.76      7.10 o 
   1 -13   9        1.69        3.53      6.35 o 
   2 -13   9       19.99       18.02      9.59 o 
  -2 -12   9       57.12       38.11     24.07 o 
  -1 -12   9      134.20      153.17     17.99 o 
   0 -12   9      166.52      180.71     18.56 o 
   1 -12   9      144.84      147.41     12.07 o 
   2 -12   9        2.06        0.42      9.21 o 
   3 -12   9       44.11       46.27      8.92 o 
   4 -12   9       58.52       73.87     22.16 o 
   5 -12   9      281.07      354.16     33.85 o 
  -4 -11   9        9.92       31.17     17.86 o 
  -3 -11   9       22.22       12.55      9.98 o 
  -2 -11   9      227.35      258.15     14.50 o 
  -1 -11   9      109.75      101.90     12.33 o 
   0 -11   9      142.09      159.92     10.85 o 
   1 -11   9      309.15      286.43     18.46 o 
   2 -11   9      117.30      116.91     10.35 o 
   3 -11   9       69.52       50.59      8.66 o 
   4 -11   9      291.24      226.02     30.16 o 
   5 -11   9       45.66       40.02     20.94 o 
   6 -11   9      220.42      280.05     33.61 o 
  -5 -10   9      100.30      128.42     23.70 o 
  -4 -10   9       83.40       68.61      7.08 o 
  -3 -10   9        5.20       25.61      7.96 o 
  -2 -10   9      448.29      478.33     36.77 o 
  -1 -10   9      224.79      240.90     10.55 o 
   0 -10   9       14.33       15.84      5.59 o 
   1 -10   9      592.10      553.61     13.64 o 
   2 -10   9      499.18      456.57     20.73 o 
   3 -10   9       20.21       10.92      5.75 o 
   4 -10   9       51.85       53.13      3.67 o 
   5 -10   9      150.77      177.12     26.87 o 
   6 -10   9      167.37      161.38     27.92 o 
   7 -10   9      192.19      176.64     31.17 o 
  -6  -9   9        0.47        3.73     14.29 o 
  -5  -9   9       83.44       91.90      8.54 o 
  -4  -9   9      611.81      522.59     19.06 o 
  -3  -9   9      131.64      127.85      6.98 o 
  -2  -9   9      297.96      343.89     10.10 o 
  -1  -9   9      947.54      968.47     17.72 o 
   0  -9   9      235.33      266.41     18.91 o 
   1  -9   9     1778.02     1877.17     36.65 o 
   2  -9   9      287.85      265.17     15.15 o 
   3  -9   9      118.44      106.48     21.27 o 
   4  -9   9      470.20      420.73     19.92 o 
   5  -9   9      190.99      134.15     91.73 o 
   6  -9   9      394.86      448.33     35.23 o 
   7  -9   9      433.35      443.86     36.53 o 
  -7  -8   9       54.35       39.45     21.43 o 
  -6  -8   9       10.39        9.05     13.23 o 
  -5  -8   9      128.73      127.52      8.69 o 
  -4  -8   9      105.80      121.24      7.09 o 
  -3  -8   9      199.06      169.60      8.91 o 
  -2  -8   9      120.05      140.67     11.12 o 
  -1  -8   9      409.49      432.11     16.59 o 
   0  -8   9       39.71       52.34     10.10 o 
   1  -8   9     1595.89     1746.31     30.94 o 
   2  -8   9       62.70       52.88     10.50 o 
   3  -8   9       77.88       82.69     12.22 o 
   4  -8   9       73.59       70.73     12.78 o 
   5  -8   9       79.30       58.41      9.92 o 
   6  -8   9      185.36      128.25     93.59 o 
   7  -8   9      724.41      728.38     41.24 o 
   8  -8   9      213.37      226.15     50.25 o 
  -8  -7   9       61.59       97.33     25.41 o 
  -7  -7   9        0.63       -1.79      3.13 o 
  -6  -7   9       14.07       10.44      3.09 o 
  -5  -7   9      566.66      471.42     11.14 o 
  -4  -7   9      449.21      465.75     12.30 o 
  -3  -7   9      227.18      218.56     13.96 o 
  -2  -7   9      167.78      187.32     11.15 o 
  -1  -7   9       94.62       90.76      8.92 o 
   0  -7   9        9.19        9.27      8.47 o 
   1  -7   9        2.57        0.16      4.71 o 
   2  -7   9      527.67      522.18     21.39 o 
   3  -7   9       24.42       24.12      9.81 o 
   4  -7   9       96.99       68.44     11.99 o 
   5  -7   9       43.37       37.88      6.15 o 
   6  -7   9      252.01      275.02     35.22 o 
   7  -7   9      470.40      392.45     57.72 o 
   8  -7   9      111.11      136.05     26.06 o 
  -9  -6   9      242.62      304.49     33.61 o 
  -8  -6   9      212.13      191.00     26.71 o 
  -7  -6   9       32.22       34.56      3.60 o 
  -6  -6   9       37.20       38.92      5.89 o 
  -5  -6   9       12.41        5.80      4.36 o 
  -4  -6   9      553.69      626.12     14.66 o 
  -3  -6   9     3051.96     2990.96     87.14 o 
  -2  -6   9       89.18       89.02      8.05 o 
  -1  -6   9       33.34       37.92      8.64 o 
   0  -6   9      279.03      259.83     12.32 o 
   1  -6   9      988.70     1033.72     22.10 o 
   2  -6   9      540.57      479.11     20.23 o 
   3  -6   9      387.64      399.20     17.11 o 
   4  -6   9       20.02       22.91      6.67 o 
   5  -6   9      200.71      208.52      9.87 o 
   6  -6   9      292.36      257.22     24.69 o 
   7  -6   9      212.74      214.45     18.37 o 
   8  -6   9      188.98      164.78     25.49 o 
  -9  -5   9      104.42      140.43     25.73 o 
  -8  -5   9      240.55      224.24     14.53 o 
  -7  -5   9       77.93       66.32      5.22 o 
  -6  -5   9       80.93       75.90      6.09 o 
  -5  -5   9      200.58      173.36     10.39 o 
  -4  -5   9      346.42      338.32     11.68 o 
  -3  -5   9     2149.84     2115.65     53.33 o 
  -2  -5   9      651.37      710.00     22.10 o 
  -1  -5   9        3.21       10.48      6.24 o 
   0  -5   9      160.63      186.49     11.03 o 
   1  -5   9        1.37        5.01      6.48 o 
   2  -5   9      327.88      297.67     14.17 o 
   3  -5   9      712.77      746.50     24.25 o 
   4  -5   9      522.03      528.08     11.89 o 
   5  -5   9      577.50      571.53     18.32 o 
   6  -5   9     1323.74     1293.82     34.58 o 
   7  -5   9      320.96      281.35     13.78 o 
   8  -5   9       92.60       78.83     39.33 o 
 -10  -4   9        2.10       17.05     30.20 o 
  -9  -4   9      156.34      146.21     23.18 o 
  -8  -4   9      314.16      313.34     22.94 o 
  -7  -4   9       27.15       24.87      4.62 o 
  -6  -4   9       46.06       39.17      5.43 o 
  -5  -4   9        7.53       14.68      6.21 o 
  -4  -4   9      834.27      907.15     19.02 o 
  -3  -4   9     1998.34     1939.86     27.89 o 
  -2  -4   9      142.60      113.18      8.91 o 
  -1  -4   9     1057.46      969.04     37.06 o 
   0  -4   9       77.26       70.57     10.54 o 
   1  -4   9     1389.42     1419.91     25.47 o 
   2  -4   9     1652.49     1607.64     28.85 o 
   3  -4   9     1125.37     1177.21     28.58 o 
   4  -4   9        3.81        2.78      4.35 o 
   5  -4   9        0.82       -1.62      4.08 o 
   6  -4   9      161.07      146.57      8.45 o 
   7  -4   9       64.08       70.15      7.77 o 
   8  -4   9       29.46       15.81     12.42 o 
 -10  -3   9        0.18        2.05      4.89 o 
  -9  -3   9      481.33      484.80     60.23 o 
  -8  -3   9      215.16      261.08     11.16 o 
  -7  -3   9        2.43        7.87      4.52 o 
  -6  -3   9      268.65      269.84      9.53 o 
  -5  -3   9      149.56      164.98      8.56 o 
  -4  -3   9      313.34      390.73     13.89 o 
  -3  -3   9      424.93      395.97     23.01 o 
  -2  -3   9      643.41      645.37     18.11 o 
  -1  -3   9      494.47      508.18     21.28 o 
   0  -3   9     2036.14     2048.35     31.20 o 
   1  -3   9       16.87       25.48      8.14 o 
   2  -3   9      101.08       99.38     10.81 o 
   3  -3   9      931.64      890.32     15.74 o 
   4  -3   9      120.60      175.64     17.13 o 
   5  -3   9       82.59       74.90      9.21 o 
   6  -3   9      245.82      253.69     10.23 o 
   7  -3   9        1.90        0.48      4.89 o 
   8  -3   9      103.16       99.93     22.69 o 
 -10  -2   9       22.66       14.01      7.38 o 
  -9  -2   9        1.40       -6.09      6.09 o 
  -8  -2   9       53.02       44.91      6.77 o 
  -7  -2   9       52.37       68.06      7.29 o 
  -6  -2   9      567.88      624.60     20.70 o 
  -5  -2   9      119.72       94.98     10.11 o 
  -4  -2   9      196.13      214.35     15.54 o 
  -3  -2   9      269.33      294.80     13.45 o 
  -2  -2   9     2310.73     2321.52     32.90 o 
  -1  -2   9      962.68     1050.43     27.27 o 
   0  -2   9      539.17      445.71     17.10 o 
   1  -2   9      186.95      215.40     12.10 o 
   2  -2   9      212.86      200.50     12.24 o 
   3  -2   9      783.48      706.09     14.32 o 
   4  -2   9      354.93      345.36     12.22 o 
   5  -2   9      123.00      151.32     10.14 o 
   6  -2   9       90.24       83.59      9.71 o 
   7  -2   9       36.08       31.09      7.22 o 
   8  -2   9       26.98       27.66      8.84 o 
 -11  -1   9       72.13       86.21     14.52 o 
 -10  -1   9       93.12       94.97     13.31 o 
  -9  -1   9       61.20       44.76     12.91 o 
  -8  -1   9        1.82        1.57      4.81 o 
  -7  -1   9      518.50      454.11     15.37 o 
  -6  -1   9      331.15      384.30     12.79 o 
  -5  -1   9      132.19      116.16      8.98 o 
  -4  -1   9      120.19      141.80     11.46 o 
  -3  -1   9     1366.98     1737.95     30.17 o 
  -2  -1   9     1071.45      917.44     32.15 o 
  -1  -1   9       18.97        5.84      7.63 o 
   0  -1   9     1804.47     1676.34     30.93 o 
   1  -1   9      537.72      562.73     18.64 o 
   2  -1   9       94.90       98.99      8.14 o 
   3  -1   9       16.07        9.40      5.69 o 
   4  -1   9      477.12      476.42     14.28 o 
   5  -1   9      641.03      588.71     14.11 o 
   6  -1   9      282.48      280.21     12.36 o 
   7  -1   9        9.30        2.47      5.19 o 
   8  -1   9       71.76       60.18     10.40 o 
 -11   0   9      136.03      124.84     16.23 o 
 -10   0   9      107.83      131.18     15.59 o 
  -9   0   9       36.02       40.66      7.93 o 
  -8   0   9      284.72      249.36     12.05 o 
  -7   0   9      306.51      338.49     13.13 o 
  -6   0   9      114.44      156.16     10.31 o 
  -5   0   9     1059.10      946.04     21.87 o 
  -4   0   9      309.06      364.29     12.84 o 
  -3   0   9        1.05        9.02      7.70 o 
  -2   0   9       85.25       40.14      8.21 o 
  -1   0   9      624.18      743.49     20.50 o 
   0   0   9     1397.26     1118.05     30.13 o 
   1   0   9      218.33      223.72     12.10 o 
   2   0   9      145.03      129.65      9.68 o 
   3   0   9      178.48      235.15     12.90 o 
   4   0   9       16.74       21.69      7.34 o 
   5   0   9      207.61      246.99     11.66 o 
   6   0   9      559.40      533.34     15.64 o 
   7   0   9       97.28       74.80      8.66 o 
 -11   1   9       71.34       60.88     15.10 o 
 -10   1   9      763.31      844.46     31.25 o 
  -9   1   9      188.30      216.15     12.31 o 
  -8   1   9       26.76       55.21      9.12 o 
  -7   1   9      112.78       79.28     10.00 o 
  -6   1   9     1088.50     1242.87     23.79 o 
  -5   1   9      690.05      588.15     18.70 o 
  -4   1   9       26.64       32.47      8.12 o 
  -3   1   9        1.38        5.26      8.89 o 
  -2   1   9     3082.02     3717.08     49.73 o 
  -1   1   9     1491.35     1415.94     30.81 o 
   0   1   9      504.22      416.87     14.32 o 
   1   1   9      488.11      512.77     16.13 o 
   2   1   9      283.93      260.37     10.31 o 
   3   1   9      109.09      105.79      9.77 o 
   4   1   9     1160.35     1200.05     21.30 o 
   5   1   9      347.18      347.14     11.47 o 
   6   1   9       93.77      105.33     11.64 o 
   7   1   9       35.40       17.97     12.75 o 
 -11   2   9      141.40      137.43     19.16 o 
 -10   2   9      748.47      736.33     30.85 o 
  -9   2   9      476.92      545.98     17.89 o 
  -8   2   9       10.56       28.42      8.75 o 
  -7   2   9      384.89      278.10     13.93 o 
  -6   2   9      812.47      807.84     19.95 o 
  -5   2   9      103.59       56.55      9.40 o 
  -4   2   9     3501.06     3684.06     85.40 o 
  -3   2   9     1849.24     1834.94     30.16 o 
  -2   2   9     1640.21     1439.58     33.36 o 
  -1   2   9     5250.42     5775.03    164.50 o 
   0   2   9     1079.79     1126.57     48.26 o 
   1   2   9      574.90      567.77     13.50 o 
   2   2   9      218.80      199.12     10.70 o 
   3   2   9       51.70       35.11      6.79 o 
   4   2   9      561.09      565.26     13.49 o 
   5   2   9      599.55      613.57     17.34 o 
   6   2   9       72.29       44.03     25.11 o 
   7   2   9       44.76        9.94      8.01 o 
 -11   3   9      204.03      229.32     22.89 o 
 -10   3   9      434.15      444.35     41.07 o 
  -9   3   9      179.31      253.62     18.67 o 
  -8   3   9       18.85        9.74      8.21 o 
  -7   3   9       34.61       13.25      8.39 o 
  -6   3   9     1566.26     1776.51     52.28 o 
  -5   3   9     1574.20     1541.93     28.72 o 
  -4   3   9     2443.90     2785.96    112.75 o 
  -3   3   9      367.83      327.59     14.26 o 
  -2   3   9        3.57       10.63      7.42 o 
  -1   3   9      728.15      782.10     42.21 o 
   0   3   9     1159.24     1219.87     30.15 o 
   1   3   9      152.14      169.12     14.82 o 
   2   3   9      367.23      354.93     11.55 o 
   3   3   9        5.40        7.08      5.93 o 
   4   3   9       73.10       55.94      8.02 o 
   5   3   9        5.52        9.65      8.22 o 
   6   3   9       43.69       31.15     14.83 o 
 -11   4   9       19.63       -1.87     11.53 o 
 -10   4   9       53.73       41.97     16.40 o 
  -9   4   9       39.96       71.61     14.83 o 
  -8   4   9       25.77       17.73     11.22 o 
  -7   4   9      337.22      524.00     22.70 o 
  -6   4   9       42.85       73.57     11.57 o 
  -5   4   9      386.84      350.55     15.86 o 
  -4   4   9     1179.00     1224.74     29.13 o 
  -3   4   9      721.55      731.43     22.61 o 
  -2   4   9       32.50       31.72     11.12 o 
  -1   4   9        0.30        0.60      6.05 o 
   0   4   9      138.31      184.75     10.95 o 
   1   4   9      501.65      480.17     14.52 o 
   2   4   9      178.31      156.12     10.23 o 
   3   4   9        4.10        8.37      7.59 o 
   4   4   9       62.04       58.26      8.39 o 
   5   4   9       70.87       75.16      8.68 o 
 -11   5   9        4.08        1.95     12.42 o 
 -10   5   9      176.90      161.62     22.81 o 
  -9   5   9      355.45      411.22     19.34 o 
  -8   5   9      164.00      123.77     13.67 o 
  -7   5   9      128.87      201.70     29.02 o 
  -6   5   9        3.20        7.20      8.54 o 
  -5   5   9      177.02      198.04     14.00 o 
  -4   5   9      321.48      332.01     15.65 o 
  -3   5   9      204.51      179.79     13.31 o 
  -2   5   9      221.22      239.43     23.14 o 
  -1   5   9       86.90      118.79      9.48 o 
   0   5   9        2.96        3.34      6.72 o 
   1   5   9        1.77        8.41      5.68 o 
   2   5   9      411.33      347.52     11.29 o 
   3   5   9      133.42      143.28     15.33 o 
   4   5   9        0.17       -3.13      5.31 o 
   5   5   9        7.93        8.75      6.26 o 
 -11   6   9        8.17       -0.24     17.21 o 
 -10   6   9       74.28       -0.08     15.18 o 
  -9   6   9      192.76      228.36     17.63 o 
  -8   6   9       25.66       15.60     10.38 o 
  -7   6   9       19.02       24.60     10.80 o 
  -6   6   9        8.91        6.66     14.26 o 
  -5   6   9       83.58       98.31     13.03 o 
  -4   6   9      311.98      322.91     16.27 o 
  -3   6   9      311.07      301.22     12.52 o 
  -2   6   9       85.77       94.96     21.94 o 
  -1   6   9      350.37      418.17     14.55 o 
   0   6   9        0.05        6.36      6.88 o 
   1   6   9      112.12      140.74      9.57 o 
   2   6   9       77.07       62.10     10.22 o 
   3   6   9       85.35       99.53      7.62 o 
   4   6   9       41.35       28.94      6.62 o 
 -11   7   9       13.97        0.65     12.50 o 
 -10   7   9      169.21      194.90     25.98 o 
  -9   7   9       83.87       -0.97     19.89 o 
  -8   7   9      226.71      196.47     17.36 o 
  -7   7   9       85.96       94.69     17.74 o 
  -6   7   9       90.94       48.67     14.42 o 
  -5   7   9       15.41       33.03     13.33 o 
  -4   7   9      181.60      172.71     11.24 o 
  -3   7   9        7.66       14.41      7.22 o 
  -2   7   9      373.07      376.44     13.34 o 
  -1   7   9      169.60      190.11     11.92 o 
   0   7   9       60.21       60.04      8.07 o 
   1   7   9       22.50       37.07      6.98 o 
   2   7   9      127.86      122.39     11.50 o 
   3   7   9       42.29       47.90      6.44 o 
 -10   8   9        0.05       -0.97     13.39 o 
  -7   8   9       36.03       27.46     12.02 o 
  -6   8   9      124.64      158.69     12.03 o 
  -5   8   9       81.34       77.76      9.69 o 
  -4   8   9       66.96       86.68     11.37 o 
  -3   8   9      352.49      442.64     16.09 o 
  -2   8   9      256.19      236.07     11.93 o 
  -1   8   9      180.38      204.27     14.88 o 
   0   8   9        0.44       -6.23      6.23 o 
   1   8   9        3.84        1.18      4.48 o 
   2   8   9        2.36        0.64      3.88 o 
  -9   9   9       86.32        0.24     19.89 o 
  -8   9   9      360.13      386.58     17.01 o 
  -7   9   9      173.50      181.71     14.72 o 
  -6   9   9      243.26      264.30     15.52 o 
  -5   9   9      132.95      129.23     11.16 o 
  -4   9   9       14.78       14.10      8.70 o 
  -3   9   9      401.87      455.30     16.95 o 
  -2   9   9      497.25      498.76     21.04 o 
  -1   9   9       61.91       54.54     12.05 o 
   0   9   9       12.41       17.85      8.17 o 
   1   9   9       16.83       18.75      7.72 o 
  -8  10   9       71.41       56.23     10.63 o 
  -7  10   9      377.61      354.91     30.64 o 
  -6  10   9      168.95      221.71     15.70 o 
  -5  10   9       88.20       86.36     10.59 o 
  -4  10   9        0.03        4.98      6.93 o 
  -3  10   9       53.53       62.35     10.98 o 
  -2  10   9      162.87      161.64     11.60 o 
  -1  10   9      125.75      144.90     11.07 o 
   0  10   9       20.06       12.36      6.78 o 
  -7  11   9      138.77      135.83     13.50 o 
  -6  11   9      122.35      164.38     16.64 o 
  -5  11   9       74.00       30.43     26.38 o 
  -4  11   9       35.88       15.33     14.12 o 
  -3  11   9      121.68      155.35     47.27 o 
  -2 -12  10       71.91       25.17     27.19 o 
  -1 -12  10        9.62       11.81      7.72 o 
   0 -12  10       15.94        7.68      7.18 o 
   1 -12  10      175.34      181.64     14.77 o 
   2 -12  10      840.16      872.18     40.26 o 
   3 -12  10      127.45       96.75     10.62 o 
   4 -12  10        3.51       16.40     18.75 o 
  -4 -11  10       91.41       -0.32     16.80 o 
  -3 -11  10      358.25      369.47     18.51 o 
  -2 -11  10      304.50      305.71     17.55 o 
  -1 -11  10      121.20      124.32     11.31 o 
   0 -11  10        8.77        2.24      8.64 o 
   1 -11  10      321.50      309.15     16.41 o 
   2 -11  10      353.59      330.36     35.15 o 
   3 -11  10      162.15      147.95     11.25 o 
   4 -11  10       16.99       18.02     18.10 o 
   5 -11  10        0.41       21.75     32.96 o 
  -5 -10  10        0.04        0.81     11.77 o 
  -4 -10  10       80.27       75.26      8.32 o 
  -3 -10  10      486.97      520.72     16.11 o 
  -2 -10  10      429.19      469.84     15.81 o 
  -1 -10  10        8.97       13.49      7.68 o 
   0 -10  10        8.71        2.59      5.07 o 
   1 -10  10      154.06      145.82      9.41 o 
   2 -10  10      768.24      749.47     15.74 o 
   3 -10  10      780.95      722.01     22.66 o 
   4 -10  10      648.66      609.25     24.41 o 
   5 -10  10        2.92      -12.74     29.55 o 
   6 -10  10       32.88       27.68     35.96 o 
  -6  -9  10       30.81       26.22     18.67 o 
  -5  -9  10       57.49       35.99      6.59 o 
  -4  -9  10       41.50       31.74      5.91 o 
  -3  -9  10       88.82       77.82      8.76 o 
  -2  -9  10      725.24      824.38     16.89 o 
  -1  -9  10      952.60      935.92     20.75 o 
   0  -9  10        9.16       15.65      7.87 o 
   1  -9  10      344.52      364.12     19.20 o 
   2  -9  10      386.72      362.95     20.54 o 
   3  -9  10      197.75      194.14     15.89 o 
   4  -9  10      104.73      112.55     15.38 o 
   5  -9  10       86.21       75.95     15.83 o 
   6  -9  10       18.28       19.48     20.21 o 
   7  -9  10       77.92       74.76     26.22 o 
  -7  -8  10      232.45      307.65     49.27 o 
  -6  -8  10      178.26      118.11      9.97 o 
  -5  -8  10        5.96        8.27      4.52 o 
  -4  -8  10       21.79       22.66      5.73 o 
  -3  -8  10       87.72       77.83     12.28 o 
  -2  -8  10      585.93      562.84     15.10 o 
  -1  -8  10     2812.71     2848.72     42.21 o 
   0  -8  10      155.30      177.20     12.19 o 
   1  -8  10      115.43      107.87     14.76 o 
   2  -8  10       29.40       35.10     10.49 o 
   3  -8  10      222.25      233.50     19.47 o 
   4  -8  10      465.86      503.87     21.42 o 
   5  -8  10       86.02       97.60     10.61 o 
   6  -8  10      142.20      129.31     19.59 o 
   7  -8  10       44.96       72.73     24.84 o 
  -8  -7  10       93.86       81.58     40.10 o 
  -7  -7  10       37.16       63.04     10.34 o 
  -6  -7  10       78.98       77.63      7.22 o 
  -5  -7  10       19.43       21.07      4.72 o 
  -4  -7  10        9.51        8.45      7.06 o 
  -3  -7  10        0.55        5.17      6.05 o 
  -2  -7  10      447.81      493.61     14.65 o 
  -1  -7  10      271.83      284.23     20.20 o 
   0  -7  10        1.87        4.14      7.60 o 
   1  -7  10      452.44      473.36     22.28 o 
   2  -7  10      127.15      147.23     15.38 o 
   3  -7  10      184.21      196.50     15.14 o 
   4  -7  10       30.22       46.54      5.80 o 
   5  -7  10        5.68       16.85      4.28 o 
   6  -7  10       16.68       27.19     10.22 o 
   7  -7  10        2.97        5.42     10.99 o 
  -8  -6  10      136.35      101.43     10.39 o 
  -7  -6  10      167.69      164.89      6.97 o 
  -6  -6  10      280.06      281.04      8.18 o 
  -5  -6  10      471.26      459.51     13.03 o 
  -4  -6  10      129.37      110.51      8.01 o 
  -3  -6  10       83.84       81.13      8.37 o 
  -2  -6  10        1.68        5.14      5.92 o 
  -1  -6  10     1152.57     1165.93     22.94 o 
   0  -6  10     3511.37     3585.13    116.44 o 
   1  -6  10      294.55      246.04     21.51 o 
   2  -6  10       43.23       34.09     12.20 o 
   3  -6  10        1.11       13.40     12.30 o 
   4  -6  10      218.74      209.75     11.13 o 
   5  -6  10      420.14      455.49     11.89 o 
   6  -6  10      100.92       90.77      6.73 o 
   7  -6  10        0.55        0.91      4.21 o 
  -9  -5  10       13.08        3.00     15.02 o 
  -8  -5  10       51.38       34.65      7.64 o 
  -7  -5  10      114.53      103.42      7.17 o 
  -6  -5  10      364.54      371.67     12.79 o 
  -5  -5  10      571.01      557.87     12.94 o 
  -4  -5  10      283.82      291.24     12.79 o 
  -3  -5  10        0.83        2.84     12.50 o 
  -2  -5  10      260.81      243.46     11.91 o 
  -1  -5  10      267.17      220.67     14.08 o 
   0  -5  10     1705.04     1760.18     33.74 o 
   1  -5  10     1355.17     1365.95     31.19 o 
   2  -5  10        4.04        0.12      5.49 o 
   3  -5  10       26.73       41.55     11.00 o 
   4  -5  10      293.92      267.26      9.94 o 
   5  -5  10      169.63      177.38     11.28 o 
   6  -5  10        2.00        3.87      5.04 o 
   7  -5  10       86.56       85.82      7.75 o 
 -10  -4  10      118.15      154.88     26.54 o 
  -9  -4  10       62.28       63.94      5.69 o 
  -8  -4  10       14.19       10.46      4.46 o 
  -7  -4  10        1.07        5.61      4.20 o 
  -6  -4  10      144.21      153.06      9.61 o 
  -5  -4  10     1189.60     1153.00     20.20 o 
  -4  -4  10      532.52      537.53     16.55 o 
  -3  -4  10        8.85        5.85      6.02 o 
  -2  -4  10      106.03      118.01     11.65 o 
  -1  -4  10      638.99      593.06     18.71 o 
   0  -4  10      175.81      165.68     14.49 o 
   1  -4  10       52.63       45.14     16.28 o 
   2  -4  10      455.15      452.13     21.03 o 
   3  -4  10      269.16      353.53     20.17 o 
   4  -4  10      283.24      241.74     13.88 o 
   5  -4  10      285.31      320.65     13.39 o 
   6  -4  10      520.42      513.36     21.54 o 
   7  -4  10      247.06      249.64     14.00 o 
 -10  -3  10      123.56      102.37      9.70 o 
  -9  -3  10      124.04      127.16      7.71 o 
  -8  -3  10       14.57        9.31      5.02 o 
  -7  -3  10      105.07      114.08      8.09 o 
  -6  -3  10      171.50      199.74     15.12 o 
  -5  -3  10      931.92      921.01     21.22 o 
  -4  -3  10     2406.58     2546.85     50.98 o 
  -3  -3  10     2407.07     2438.32     35.52 o 
  -2  -3  10      549.21      594.02     19.43 o 
  -1  -3  10       27.77       23.90     10.21 o 
   0  -3  10      727.58      724.76     37.38 o 
   1  -3  10     1846.85     1797.11     31.33 o 
   2  -3  10      676.90      762.93     23.69 o 
   3  -3  10       22.74       13.08      6.15 o 
   4  -3  10       11.85        3.75      4.93 o 
   5  -3  10       75.96       88.26     15.25 o 
   6  -3  10      317.46      329.98     12.65 o 
   7  -3  10      208.40      245.02     13.66 o 
 -10  -2  10       45.11       42.88     11.77 o 
  -9  -2  10     1028.58     1042.50     20.08 o 
  -8  -2  10      812.60      898.76     43.51 o 
  -7  -2  10       93.20      103.43     10.16 o 
  -6  -2  10      542.78      598.62     16.72 o 
  -5  -2  10     1170.61     1152.09     21.67 o 
  -4  -2  10        2.98        8.14      7.58 o 
  -3  -2  10        2.25       -6.05      7.75 o 
  -2  -2  10      133.23      116.58     10.51 o 
  -1  -2  10       66.63       77.15     11.97 o 
   0  -2  10     1437.50     1293.94     25.41 o 
   1  -2  10     1551.14     1551.85     28.61 o 
   2  -2  10      862.02      918.27     22.27 o 
   3  -2  10      221.36      150.63     10.57 o 
   4  -2  10        4.02       12.89      6.72 o 
   5  -2  10      214.40      205.01     16.08 o 
   6  -2  10       72.78       71.73      9.29 o 
   7  -2  10        3.84        3.11      6.33 o 
 -11  -1  10        0.89        1.56      6.35 o 
 -10  -1  10      153.72      158.94     10.49 o 
  -9  -1  10        1.44       -2.08      6.77 o 
  -8  -1  10      815.42      801.26     18.48 o 
  -7  -1  10      633.44      625.80     18.83 o 
  -6  -1  10        1.48        6.33      6.38 o 
  -5  -1  10       87.18      102.55     23.26 o 
  -4  -1  10     1875.95     1863.00     30.17 o 
  -3  -1  10     1212.04     1266.79     31.29 o 
  -2  -1  10        9.90        2.29      5.94 o 
  -1  -1  10      195.55      240.76     15.50 o 
   0  -1  10      856.47      847.31     20.60 o 
   1  -1  10     1340.68     1310.89     26.11 o 
   2  -1  10      247.28      284.93     11.26 o 
   3  -1  10      395.91      306.16     12.88 o 
   4  -1  10        5.75        7.95      6.65 o 
   5  -1  10       11.89        6.37     13.33 o 
   6  -1  10      203.91      209.37     17.18 o 
   7  -1  10      194.28      214.73     12.64 o 
 -11   0  10        0.07       14.94     11.77 o 
 -10   0  10      205.66      213.90     18.06 o 
  -9   0  10      356.20      327.91     21.17 o 
  -8   0  10      255.99      226.25     14.45 o 
  -7   0  10       46.36       38.07      8.63 o 
  -6   0  10      229.40      233.19     14.61 o 
  -5   0  10       15.45       17.09      7.67 o 
  -4   0  10       71.25       86.31     12.62 o 
  -3   0  10      698.60      685.52     34.34 o 
  -2   0  10       20.10        0.47      5.16 o 
  -1   0  10      373.19      351.76     17.34 o 
   0   0  10        1.42        6.61      7.20 o 
   1   0  10      374.89      363.73     17.45 o 
   2   0  10      194.47      242.21     11.99 o 
   3   0  10      123.33       97.04      9.17 o 
   4   0  10       18.46       23.22      7.93 o 
   5   0  10        6.46        1.89      5.56 o 
   6   0  10       19.41       14.87      7.54 o 
   7   0  10       94.19       81.66     27.15 o 
 -11   1  10        0.85       -6.01     11.28 o 
 -10   1  10      198.61      228.72     20.82 o 
  -9   1  10      392.69      353.07     20.50 o 
  -8   1  10      334.45      365.56     15.25 o 
  -7   1  10      574.22      593.18     21.42 o 
  -6   1  10      196.36      186.53     13.39 o 
  -5   1  10      103.28      101.37     10.98 o 
  -4   1  10      980.30      978.60     22.21 o 
  -3   1  10       14.35       13.55      8.25 o 
  -2   1  10       93.57       48.82      9.99 o 
  -1   1  10        5.32        1.33      6.02 o 
   0   1  10      382.05      332.36     14.63 o 
   1   1  10        9.46       12.73      7.44 o 
   2   1  10      251.30      313.47     13.06 o 
   3   1  10      531.21      517.59     20.47 o 
   4   1  10       65.50       57.69      9.02 o 
   5   1  10       18.81       30.07      7.31 o 
   6   1  10       23.15       16.41      6.92 o 
 -11   2  10        0.15        9.01     12.91 o 
 -10   2  10        2.11        8.18     10.84 o 
  -9   2  10      147.53      137.80     15.65 o 
  -8   2  10      341.47      370.93     16.20 o 
  -7   2  10     3059.88     3209.63    127.53 o 
  -6   2  10     1355.90     1371.80     27.55 o 
  -5   2  10      118.40      127.55     15.12 o 
  -4   2  10      555.20      489.27     20.23 o 
  -3   2  10     1790.53     1990.22     70.74 o 
  -2   2  10       68.78       95.81     12.62 o 
  -1   2  10      129.17      149.15     12.48 o 
   0   2  10       26.00       13.98     11.02 o 
   1   2  10      210.29      200.03     11.96 o 
   2   2  10      451.30      542.85     16.17 o 
   3   2  10      655.66      660.02     16.97 o 
   4   2  10      384.05      384.45     12.62 o 
   5   2  10        5.10        4.31      7.31 o 
   6   2  10        2.14        1.58      5.11 o 
 -11   3  10        0.31        3.25     12.26 o 
 -10   3  10        9.96       -2.86      7.63 o 
  -9   3  10      144.54      157.96     13.90 o 
  -8   3  10      249.60      323.87     25.57 o 
  -7   3  10      193.77      248.67     15.44 o 
  -6   3  10      186.63      131.37     13.16 o 
  -5   3  10       20.75       28.19     10.06 o 
  -4   3  10      182.92      175.09     13.65 o 
  -3   3  10      344.17      478.18     17.51 o 
  -2   3  10      493.17      539.16     18.39 o 
  -1   3  10     1193.83     1216.65     65.59 o 
   0   3  10      476.20      504.03     18.26 o 
   1   3  10        6.95        2.50      6.13 o 
   2   3  10      265.64      316.87     11.79 o 
   3   3  10      190.04      207.50     10.14 o 
   4   3  10      410.19      420.49     13.56 o 
   5   3  10      126.82      139.96     10.99 o 
 -11   4  10      240.17      270.15     26.22 o 
 -10   4  10      314.46      311.04     22.73 o 
  -9   4  10      181.56      165.55     15.18 o 
  -8   4  10      306.69      331.21     23.78 o 
  -7   4  10      121.04      123.60     16.06 o 
  -6   4  10      228.23      193.44     14.92 o 
  -5   4  10      133.74      173.85     16.58 o 
  -4   4  10        1.73        7.86      8.28 o 
  -3   4  10      198.20      249.40     14.68 o 
  -2   4  10      211.44      254.14     25.61 o 
  -1   4  10     1138.90     1156.33     21.06 o 
   0   4  10      361.29      343.13     21.33 o 
   1   4  10       86.25      123.10      9.46 o 
   2   4  10       37.28       41.86      7.40 o 
   3   4  10      370.82      381.92     13.92 o 
   4   4  10        2.31        6.92      6.48 o 
   5   4  10      168.95      157.38     13.53 o 
 -11   5  10        8.89       -3.57     22.81 o 
 -10   5  10       53.06       20.68     15.34 o 
  -9   5  10       88.64       41.34     32.43 o 
  -8   5  10      208.54      219.26     16.49 o 
  -7   5  10       85.78       83.53     13.14 o 
  -6   5  10      310.04      303.03     21.42 o 
  -5   5  10      123.61      105.70     16.78 o 
  -4   5  10      319.83      364.62     17.60 o 
  -3   5  10        5.53        5.00      7.83 o 
  -2   5  10      233.14      275.91     12.69 o 
  -1   5  10      144.74      144.81     14.18 o 
   0   5  10        5.92        8.23      6.40 o 
   1   5  10       23.52       31.45      9.33 o 
   2   5  10        0.32        3.36      6.61 o 
   3   5  10       69.42       96.05      9.57 o 
   4   5  10       63.03       59.98     10.87 o 
 -11   6  10      185.33      264.22     29.14 o 
 -10   6  10        1.35        0.49     11.36 o 
  -9   6  10        0.51        1.10     10.59 o 
  -8   6  10        0.51        2.60     10.27 o 
  -7   6  10      199.29      235.26     16.99 o 
  -6   6  10      549.68      613.22     37.71 o 
  -5   6  10      305.99      289.24     17.13 o 
  -4   6  10      258.94      312.39     20.97 o 
  -3   6  10       13.47        8.89      7.29 o 
  -2   6  10      143.40      175.37     11.43 o 
  -1   6  10      267.27      290.44     13.64 o 
   0   6  10      311.15      335.97     12.67 o 
   1   6  10       53.88       42.98      8.92 o 
   2   6  10        4.17       -0.51      4.86 o 
   3   6  10       17.31       18.72      7.13 o 
  -9   7  10       15.30        6.38     10.90 o 
  -8   7  10       30.55       18.02     16.97 o 
  -7   7  10      190.20      209.01     17.48 o 
  -6   7  10      308.70      352.55     19.32 o 
  -5   7  10       73.97       63.48     12.76 o 
  -4   7  10       65.14       72.94      9.97 o 
  -3   7  10       13.61       18.75      7.88 o 
  -2   7  10       91.21      108.97     10.37 o 
  -1   7  10      264.87      282.46     12.59 o 
   0   7  10      271.05      297.24     14.43 o 
   1   7  10      140.19      176.94     11.55 o 
   2   7  10       15.80       20.05      7.52 o 
   3   7  10        3.03        1.04      6.06 o 
  -9   8  10       98.76       76.49     58.12 o 
  -8   8  10       19.11       -4.08     10.50 o 
  -7   8  10       61.52       83.17     20.21 o 
  -6   8  10       27.56       42.93      9.43 o 
  -5   8  10      162.60      162.09     14.04 o 
  -4   8  10       94.02      118.59     12.91 o 
  -3   8  10        2.57        5.55      6.86 o 
  -2   8  10       22.71       27.98      8.27 o 
  -1   8  10      126.83      147.33     16.13 o 
   0   8  10       38.75       37.28      7.97 o 
   1   8  10        1.49        1.05      5.93 o 
   2   8  10       18.01       21.11      7.89 o 
  -9   9  10       12.52        2.11     15.99 o 
  -8   9  10      105.29       89.79     31.05 o 
  -7   9  10       28.89       25.47      9.94 o 
  -6   9  10       67.74       86.06     28.08 o 
  -5   9  10      189.84      197.60     20.91 o 
  -4   9  10      234.31      275.60     26.16 o 
  -3   9  10       70.16       63.30     10.14 o 
  -2   9  10       13.52        8.94      8.68 o 
  -1   9  10       49.45       53.07      9.26 o 
   0   9  10       37.24       36.94      8.18 o 
  -8  10  10      179.84      187.42     16.18 o 
  -7  10  10       32.29       26.17     13.19 o 
  -6  10  10       56.02       54.33     27.60 o 
  -5  10  10      103.21       73.16     28.54 o 
  -4  10  10      141.37      177.84     15.04 o 
  -3  10  10      304.42      309.37     14.91 o 
  -2  10  10      114.06      114.02     38.83 o 
  -1  10  10        4.67       -2.89      9.42 o 
  -1 -12  11      114.94      114.30     14.41 o 
   0 -12  11       87.81       89.71     20.94 o 
   1 -12  11       20.82       27.64      8.30 o 
   2 -12  11       64.16       72.79     12.23 o 
   3 -12  11      143.20      131.58     25.16 o 
  -3 -11  11        5.07        0.10      6.06 o 
  -2 -11  11      100.07       95.61      8.59 o 
  -1 -11  11      434.10      469.99     14.89 o 
   0 -11  11      135.71      153.15     10.45 o 
   1 -11  11       65.29       59.27      7.83 o 
   2 -11  11        0.91       -0.46      4.05 o 
   3 -11  11       54.55       49.65      8.36 o 
   4 -11  11       44.10       35.31     21.35 o 
  -5 -10  11       76.13       78.90     35.55 o 
  -4 -10  11      117.99      109.09     15.82 o 
  -3 -10  11        7.71       11.76      6.42 o 
  -2 -10  11       54.94       46.65      7.37 o 
  -1 -10  11       94.82       90.72     25.01 o 
   0 -10  11      378.79      410.23     19.56 o 
   1 -10  11      391.43      416.60     18.56 o 
   2 -10  11        0.15       -9.80      9.80 o 
   3 -10  11      155.23      176.80     17.18 o 
   4 -10  11       82.86       86.62     15.83 o 
   5 -10  11       60.59       81.61     28.29 o 
  -6  -9  11        2.17       -0.97     12.58 o 
  -5  -9  11       22.01       28.37      5.83 o 
  -4  -9  11       80.43       74.81     14.57 o 
  -3  -9  11        2.15        5.72      9.27 o 
  -2  -9  11      415.87      479.98     18.41 o 
  -1  -9  11      662.61      635.15     26.76 o 
   0  -9  11       85.41       77.72     10.98 o 
   1  -9  11      219.61      285.06     16.14 o 
   2  -9  11      167.16      145.56     18.31 o 
   3  -9  11      108.29       94.40     14.55 o 
   4  -9  11        0.92        7.21     12.43 o 
   5  -9  11      146.78      185.48     22.71 o 
   6  -9  11      336.74      384.60     24.51 o 
  -7  -8  11        8.21        1.70     13.72 o 
  -6  -8  11       16.15        8.65      3.60 o 
  -5  -8  11       11.18       19.22      4.83 o 
  -4  -8  11       10.49       12.49      6.56 o 
  -3  -8  11       57.27       64.25      8.24 o 
  -2  -8  11        1.16       -3.98      6.03 o 
  -1  -8  11       50.46       55.66      9.49 o 
   0  -8  11       66.92       58.62     10.47 o 
   1  -8  11      229.94      250.10     15.41 o 
   2  -8  11      336.51      304.08     26.87 o 
   3  -8  11       14.30        9.71      9.88 o 
   4  -8  11       90.73       83.43     14.97 o 
   5  -8  11      314.16      293.90     25.69 o 
   6  -8  11      302.21      291.33     22.01 o 
  -8  -7  11       35.35       40.18     22.00 o 
  -7  -7  11       31.81       21.13      6.20 o 
  -6  -7  11      358.76      339.51     13.40 o 
  -5  -7  11        1.38       -0.43      3.28 o 
  -4  -7  11      875.79      864.70     17.53 o 
  -3  -7  11      423.44      459.63     16.91 o 
  -2  -7  11        0.40        7.06      6.61 o 
  -1  -7  11      394.92      422.77     15.86 o 
   0  -7  11      201.15      236.58     14.06 o 
   1  -7  11      714.37      712.74     21.45 o 
   2  -7  11      635.88      626.02     21.34 o 
   3  -7  11       59.38       70.18     13.41 o 
   4  -7  11      247.76      184.72     10.21 o 
   5  -7  11      577.38      560.25     27.00 o 
   6  -7  11      196.87      150.11     12.97 o 
   7  -7  11      202.17      221.71     20.95 o 
  -8  -6  11       47.69       54.09     15.67 o 
  -7  -6  11        7.02        6.37      4.67 o 
  -6  -6  11       10.59       11.87      5.79 o 
  -5  -6  11      376.40      344.29     11.27 o 
  -4  -6  11      884.18      872.64     22.24 o 
  -3  -6  11       98.42      128.58     10.11 o 
  -2  -6  11      161.44      154.31     14.14 o 
  -1  -6  11      784.38      795.43     23.19 o 
   0  -6  11      432.60      438.10     26.29 o 
   1  -6  11      329.21      346.95     27.92 o 
   2  -6  11      764.86      813.60     31.17 o 
   3  -6  11      229.02      250.67     16.94 o 
   4  -6  11       41.58       48.74      9.88 o 
   5  -6  11        7.00       21.30      6.19 o 
   6  -6  11       25.93       14.42      7.98 o 
   7  -6  11      312.96      266.83     34.88 o 
  -9  -5  11       59.65       41.99      9.66 o 
  -8  -5  11      169.88      167.67     10.76 o 
  -7  -5  11      114.05      129.40      8.40 o 
  -6  -5  11       17.36       16.18      6.58 o 
  -5  -5  11      524.89      472.87     15.65 o 
  -4  -5  11      693.30      681.89     19.10 o 
  -3  -5  11     1014.49     1004.45     24.46 o 
  -2  -5  11      121.21      111.64     10.73 o 
  -1  -5  11       58.47       57.00      9.88 o 
   0  -5  11      287.32      302.48     18.85 o 
   1  -5  11       65.67       57.03     11.44 o 
   2  -5  11      739.06      752.38     22.76 o 
   3  -5  11        1.78        8.76      9.14 o 
   4  -5  11        9.15        3.65      5.07 o 
   5  -5  11       24.30       26.97      6.55 o 
   6  -5  11        1.57        4.73      7.50 o 
   7  -5  11      145.45      161.09     17.42 o 
  -9  -4  11      202.35      212.36     13.68 o 
  -8  -4  11      795.34      733.87     15.26 o 
  -7  -4  11       61.55       53.05      6.88 o 
  -6  -4  11        1.58        1.24      4.98 o 
  -5  -4  11       34.50       36.72      7.58 o 
  -4  -4  11      510.47      568.25     18.70 o 
  -3  -4  11      899.38      833.31     19.53 o 
  -2  -4  11      817.85      820.04     20.17 o 
  -1  -4  11       41.58       47.00      9.78 o 
   0  -4  11      318.71      311.88     20.37 o 
   1  -4  11      419.48      472.88     22.58 o 
   2  -4  11     1158.24     1141.61     27.01 o 
   3  -4  11       70.71       62.38     12.24 o 
   4  -4  11        9.45       -0.17      3.80 o 
   5  -4  11       11.92       18.78      9.06 o 
   6  -4  11       45.13       50.87     11.07 o 
   7  -4  11       26.50       29.12     15.25 o 
 -10  -3  11        0.46       -1.90      4.91 o 
  -9  -3  11       99.92      120.23      8.51 o 
  -8  -3  11      159.49      158.08      9.42 o 
  -7  -3  11      125.24      148.18     28.70 o 
  -6  -3  11      221.14      243.05     11.43 o 
  -5  -3  11       98.04       91.55     11.39 o 
  -4  -3  11      540.36      575.19     16.76 o 
  -3  -3  11      959.25      891.24     20.84 o 
  -2  -3  11      492.94      525.36     19.49 o 
  -1  -3  11      444.69      427.21     16.66 o 
   0  -3  11        1.17       11.07     10.29 o 
   1  -3  11      968.60     1128.77     25.75 o 
   2  -3  11      375.57      378.11     17.37 o 
   3  -3  11      163.48      167.55     10.30 o 
   4  -3  11      124.28      176.36     21.57 o 
   5  -3  11       38.04       23.23      7.22 o 
   6  -3  11        1.20        4.16      5.74 o 
   7  -3  11      187.86      146.20     40.96 o 
 -10  -2  11        0.24        0.42      3.86 o 
  -9  -2  11      246.30      265.99     13.81 o 
  -8  -2  11      750.77      768.44     18.12 o 
  -7  -2  11        2.04        2.77      5.58 o 
  -6  -2  11        2.22        5.28      7.33 o 
  -5  -2  11       10.60       23.40     10.07 o 
  -4  -2  11       23.21       46.46      9.32 o 
  -3  -2  11      209.27      142.05     14.25 o 
  -2  -2  11      621.20      695.52     23.00 o 
  -1  -2  11      214.16      178.88     29.22 o 
   0  -2  11      852.81      839.52     22.27 o 
   1  -2  11        4.02        7.32      9.68 o 
   2  -2  11      243.77      205.78     14.74 o 
   3  -2  11      129.51      140.74     10.88 o 
   4  -2  11      511.25      539.16     14.76 o 
   5  -2  11       71.98       80.13      9.15 o 
   6  -2  11        9.49       10.64      7.47 o 
   7  -2  11        1.12        7.06      7.98 o 
 -10  -1  11        2.94       -1.80      5.41 o 
  -9  -1  11       37.71       40.28      8.66 o 
  -8  -1  11       12.35        9.50      8.06 o 
  -7  -1  11        3.35        6.65      6.69 o 
  -6  -1  11        1.67        5.15      6.85 o 
  -5  -1  11      287.45      366.00     14.92 o 
  -4  -1  11       18.34        7.92     12.74 o 
  -3  -1  11      647.00      518.18     20.82 o 
  -2  -1  11     1385.73     1430.56     36.93 o 
  -1  -1  11      299.64      316.38     15.34 o 
   0  -1  11      372.28      371.60     16.63 o 
   1  -1  11      244.14      222.44     20.09 o 
   2  -1  11        6.85        9.01      6.66 o 
   3  -1  11      645.28      663.44     23.73 o 
   4  -1  11      169.08      189.13     10.89 o 
   5  -1  11      218.73      226.05     11.65 o 
   6  -1  11       40.56       36.83      8.33 o 
 -11   0  11       75.80       66.97     15.91 o 
 -10   0  11      165.01      208.36     20.62 o 
  -9   0  11      174.69      178.60     24.51 o 
  -8   0  11      768.04      751.33     22.87 o 
  -7   0  11      140.13      194.34     12.80 o 
  -6   0  11      129.80      114.44     12.62 o 
  -5   0  11       11.07       16.84     10.51 o 
  -4   0  11       26.80        5.08      7.43 o 
  -3   0  11       12.03       40.77     10.12 o 
  -2   0  11     2240.35     2405.95     38.83 o 
  -1   0  11      426.22      461.26     17.62 o 
   0   0  11      144.50      159.64     20.42 o 
   1   0  11      136.84      102.89     14.49 o 
   2   0  11      232.45      258.77     15.93 o 
   3   0  11       10.59       13.79      7.74 o 
   4   0  11      304.47      344.37     14.44 o 
   5   0  11       50.22       64.32      8.92 o 
   6   0  11       36.88       27.78      8.92 o 
 -11   1  11       91.49       69.00     17.78 o 
 -10   1  11      134.86      201.84     14.02 o 
  -9   1  11      276.53      277.25     14.99 o 
  -8   1  11       12.96       27.16     11.00 o 
  -7   1  11       63.02       85.25     11.68 o 
  -6   1  11       35.53       29.27     11.41 o 
  -5   1  11     1046.97     1174.79     48.75 o 
  -4   1  11      188.71      143.88     13.12 o 
  -3   1  11       59.05       39.03     10.39 o 
  -2   1  11      248.51      274.47     15.45 o 
  -1   1  11      118.71      136.66     18.59 o 
   0   1  11      321.50      400.13     20.05 o 
   1   1  11      404.93      387.14     15.28 o 
   2   1  11        2.16        4.42      6.68 o 
   3   1  11        6.68       -0.10      4.98 o 
   4   1  11      178.86      204.12     12.54 o 
   5   1  11      335.70      351.25     15.09 o 
   6   1  11       28.21       12.01      8.72 o 
 -11   2  11      253.31      289.23     39.21 o 
 -10   2  11      392.24      414.36     21.53 o 
  -9   2  11        0.97        8.21      8.52 o 
  -8   2  11       82.04      133.79     13.13 o 
  -7   2  11      674.32      601.28     24.35 o 
  -6   2  11       12.96       21.10      9.87 o 
  -5   2  11      868.68     1051.82     25.48 o 
  -4   2  11      738.70      590.40     19.73 o 
  -3   2  11      106.27       99.69     12.41 o 
  -2   2  11      370.43      378.88     17.17 o 
  -1   2  11      128.02      160.91     20.25 o 
   0   2  11      616.69      715.32     17.17 o 
   1   2  11      452.51      466.91     14.62 o 
   2   2  11       10.08        6.18      6.24 o 
   3   2  11       31.45       19.61      7.16 o 
   4   2  11       50.22       44.92      8.20 o 
   5   2  11        0.97       -0.14      5.02 o 
 -11   3  11      168.95      207.97     25.00 o 
 -10   3  11      288.17      386.24     19.05 o 
  -9   3  11      124.85       88.42     13.38 o 
  -8   3  11       11.65       18.66      9.96 o 
  -7   3  11        4.47       -2.27      7.58 o 
  -6   3  11      493.17      503.88     20.01 o 
  -5   3  11     1342.17     1573.76     32.38 o 
  -4   3  11       22.93        4.16      8.11 o 
  -3   3  11       76.94       82.27     12.36 o 
  -2   3  11       18.21       21.66     25.16 o 
  -1   3  11       78.70       86.02     12.20 o 
   0   3  11       24.56       32.34     11.10 o 
   1   3  11      122.87      127.52     10.34 o 
   2   3  11       29.35       31.70     10.66 o 
   3   3  11        4.28       11.04      6.55 o 
   4   3  11      146.98      142.72     10.82 o 
   5   3  11      346.88      385.97     19.56 o 
 -10   4  11      116.41       91.65     73.63 o 
  -9   4  11      347.35      324.83     18.81 o 
  -8   4  11      270.13      273.20     17.67 o 
  -7   4  11      272.50      284.68     17.65 o 
  -6   4  11     2206.81     2086.14     59.22 o 
  -5   4  11      738.89      876.44     48.70 o 
  -4   4  11      458.05      435.54     23.38 o 
  -3   4  11      168.27      177.29     14.91 o 
  -2   4  11      213.84      242.14     16.11 o 
  -1   4  11       63.71       66.65     11.06 o 
   0   4  11      520.49      572.92     17.50 o 
   1   4  11      243.60      282.79     13.99 o 
   2   4  11       93.40       89.21      9.26 o 
   3   4  11        8.03       16.20      7.81 o 
   4   4  11       19.08        9.60      8.97 o 
 -11   5  11        2.21       -0.24     10.88 o 
 -10   5  11       43.01       23.26     26.58 o 
  -9   5  11      358.06      375.01     20.44 o 
  -8   5  11       12.44        4.30     10.69 o 
  -7   5  11       16.86       14.79     10.67 o 
  -6   5  11      232.81      196.82     19.31 o 
  -5   5  11      406.59      478.68     20.74 o 
  -4   5  11      332.51      388.90     27.11 o 
  -3   5  11      445.05      510.00     24.60 o 
  -2   5  11       33.35       34.59      9.03 o 
  -1   5  11        1.93        9.08      7.08 o 
   0   5  11       31.46       28.61      8.11 o 
   1   5  11      157.00      171.32     13.83 o 
   2   5  11      110.32       88.78     24.63 o 
   3   5  11       61.27       47.39      8.26 o 
   4   5  11       42.36       24.74      8.82 o 
 -10   6  11      157.98      168.17     18.66 o 
  -9   6  11      276.07      296.87     20.41 o 
  -8   6  11       20.38       10.04     11.11 o 
  -7   6  11       26.20       18.61     11.97 o 
  -6   6  11        1.38        1.20     13.56 o 
  -5   6  11       24.68       28.04     11.44 o 
  -4   6  11      380.46      465.69     25.94 o 
  -3   6  11      255.59      306.39     16.14 o 
  -2   6  11       92.72      111.67     10.97 o 
  -1   6  11        9.59       21.61      9.49 o 
   0   6  11      318.24      327.09     15.04 o 
   1   6  11      545.06      576.94     16.01 o 
   2   6  11      158.51      160.29     14.91 o 
   3   6  11        0.44        5.31      6.92 o 
 -10   7  11      112.49       88.06     63.80 o 
  -9   7  11      256.91      323.75     26.71 o 
  -8   7  11       18.12        0.99      8.95 o 
  -7   7  11        3.84        2.95     10.63 o 
  -6   7  11        0.90        5.42      9.60 o 
  -5   7  11       48.99       38.35     12.36 o 
  -4   7  11        2.39       10.38      8.85 o 
  -3   7  11      129.82      115.05     15.00 o 
  -2   7  11       78.27      110.20     11.10 o 
  -1   7  11        7.94       -0.76      6.49 o 
   0   7  11       22.88       22.35      8.87 o 
   1   7  11        1.09       -0.24      4.79 o 
   2   7  11        3.75       -0.46      4.54 o 
  -9   8  11        8.38       13.44     13.45 o 
  -8   8  11        2.05       -3.26     10.57 o 
  -7   8  11        5.13       -9.12     18.91 o 
  -6   8  11      126.32      148.35     12.85 o 
  -5   8  11       10.58       26.82     10.88 o 
  -4   8  11      125.89      161.33     26.72 o 
  -3   8  11      210.77      225.91     17.58 o 
  -2   8  11      193.41      236.65     22.01 o 
  -1   8  11        7.77        1.16      5.89 o 
   0   8  11        2.54        5.03      9.24 o 
   1   8  11        9.83       13.21      8.27 o 
  -8   9  11      104.93      121.48     42.98 o 
  -7   9  11      201.75      228.53     15.77 o 
  -6   9  11       15.49        5.19      9.05 o 
  -5   9  11       14.24       18.12      9.18 o 
  -4   9  11       81.32      114.02     15.62 o 
  -3   9  11       79.99       35.59     22.03 o 
  -2   9  11       15.96       18.70      8.73 o 
  -1   9  11       12.29       17.51      8.21 o 
  -7  10  11       65.82       24.22     12.02 o 
  -6  10  11       33.70       16.06      9.25 o 
  -5  10  11        6.20        7.35      8.21 o 
  -4  10  11        0.21        0.55      8.38 o 
  -3 -11  12       71.45       80.71     25.29 o 
  -2 -11  12       25.84       19.85     11.18 o 
  -1 -11  12        8.32        6.07      8.38 o 
   0 -11  12       50.49       43.36      8.88 o 
   1 -11  12      296.29      295.25     16.58 o 
   2 -11  12      288.73      264.84     14.91 o 
   3 -11  12       37.65       37.47      8.46 o 
  -4 -10  12      250.87      211.11     20.80 o 
  -3 -10  12      245.56      282.38     13.02 o 
  -2 -10  12      115.14      135.32     11.47 o 
  -1 -10  12        1.35        0.14      5.39 o 
   0 -10  12       67.42       91.88     15.34 o 
   1 -10  12      179.50      198.74     15.74 o 
   2 -10  12      667.89      674.71     24.59 o 
   3 -10  12      400.54      396.80     67.70 o 
   4 -10  12       13.43       -1.08      9.44 o 
   5 -10  12        0.45        8.93     12.92 o 
  -5  -9  12        0.49        8.16      5.53 o 
  -4  -9  12       71.48       57.33     14.25 o 
  -3  -9  12      206.53      214.34     13.72 o 
  -2  -9  12      456.78      475.20     16.82 o 
  -1  -9  12      138.27      126.95     12.39 o 
   0  -9  12        4.58        2.98      7.39 o 
   1  -9  12      207.56      207.75     18.78 o 
   2  -9  12      150.74      131.91     15.49 o 
   3  -9  12      344.20      373.11     32.90 o 
   4  -9  12      284.11      314.57     34.70 o 
   5  -9  12        1.82        4.35     11.38 o 
  -6  -8  12        1.67        1.19      3.56 o 
  -5  -8  12        2.37       -5.55      7.87 o 
  -4  -8  12       13.00       15.89     10.39 o 
  -3  -8  12      103.98      120.92     23.74 o 
  -2  -8  12     1066.26     1111.63     27.76 o 
  -1  -8  12      250.81      238.03     16.11 o 
   0  -8  12       22.85       18.36      9.43 o 
   1  -8  12        9.04       16.46      9.77 o 
   2  -8  12      313.85      308.06     18.43 o 
   3  -8  12      285.77      288.30     19.16 o 
   4  -8  12      121.92       91.96     26.33 o 
   5  -8  12      150.36      138.32     16.13 o 
   6  -8  12        2.25       -9.74     14.57 o 
  -7  -7  12       13.94       13.72      5.39 o 
  -6  -7  12       29.97       35.06      5.94 o 
  -5  -7  12       55.92       61.33     10.63 o 
  -4  -7  12        2.92       10.63      6.35 o 
  -3  -7  12      109.71      107.24     16.44 o 
  -2  -7  12       26.37       47.49     11.92 o 
  -1  -7  12       40.34       46.98     12.06 o 
   0  -7  12        3.42       20.15      9.56 o 
   1  -7  12       10.55       18.64     10.10 o 
   2  -7  12      236.20      262.54     27.07 o 
   3  -7  12      849.28      876.73     59.99 o 
   4  -7  12      365.35      350.87     11.89 o 
   5  -7  12        5.36        2.88      4.50 o 
   6  -7  12       14.83       22.11      7.98 o 
  -8  -6  12       94.55       83.11     10.51 o 
  -7  -6  12       77.34       98.23      7.32 o 
  -6  -6  12        5.76       -3.10      4.65 o 
  -5  -6  12       91.70      117.93      9.02 o 
  -4  -6  12        3.71        9.09      6.48 o 
  -3  -6  12      387.80      412.84     17.69 o 
  -2  -6  12       85.00       81.77     10.95 o 
  -1  -6  12      766.03      776.08     21.64 o 
   0  -6  12      311.04      298.95     16.33 o 
   1  -6  12       62.85       70.50     12.60 o 
   2  -6  12       52.80       56.04     12.55 o 
   3  -6  12       44.95       47.88     21.31 o 
   4  -6  12      728.26      735.09     34.96 o 
   5  -6  12      539.92      565.11     25.64 o 
   6  -6  12       45.87       61.70     16.01 o 
  -9  -5  12        0.81       -3.00      6.25 o 
  -8  -5  12       71.12       52.07      8.08 o 
  -7  -5  12      258.83      290.09     10.67 o 
  -6  -5  12      411.23      393.90     12.54 o 
  -5  -5  12      352.33      337.50     15.22 o 
  -4  -5  12        1.89        6.73      7.78 o 
  -3  -5  12       33.41       29.37     11.04 o 
  -2  -5  12      180.33      216.85     16.07 o 
  -1  -5  12      377.73      313.63     26.46 o 
   0  -5  12       13.40       29.95     17.60 o 
   1  -5  12      159.73      169.07     34.95 o 
   2  -5  12       79.34       86.20     13.51 o 
   3  -5  12      516.97      480.75     20.88 o 
   4  -5  12       22.14       24.76      7.09 o 
   5  -5  12      475.85      415.95     14.55 o 
   6  -5  12       35.43       26.07      7.19 o 
  -9  -4  12        2.82        2.89      5.59 o 
  -8  -4  12       54.52       54.61      7.48 o 
  -7  -4  12       64.58       89.32     21.43 o 
  -6  -4  12      568.03      591.09     21.84 o 
  -5  -4  12      713.63      667.82     20.71 o 
  -4  -4  12       72.50       57.04     11.70 o 
  -3  -4  12        8.87       17.20      8.46 o 
  -2  -4  12       11.35       11.16      8.35 o 
  -1  -4  12      230.21      239.37     19.60 o 
   0  -4  12     1420.61     1546.13     36.98 o 
   1  -4  12      687.54      679.52     36.53 o 
   2  -4  12       28.56       36.89     11.82 o 
   3  -4  12        3.55        1.65      5.41 o 
   4  -4  12       31.01       38.70      9.92 o 
   5  -4  12       82.86       82.93     14.73 o 
   6  -4  12       78.27       90.87     11.99 o 
 -10  -3  12       12.21        5.42      6.61 o 
  -9  -3  12       60.85       76.13     21.88 o 
  -8  -3  12        4.56        6.90      7.20 o 
  -7  -3  12      177.46      179.45     11.53 o 
  -6  -3  12      288.49      343.03     16.55 o 
  -5  -3  12      647.48      732.04     23.05 o 
  -4  -3  12      432.63      443.27     16.47 o 
  -3  -3  12      143.56      152.58     12.69 o 
  -2  -3  12       51.60       61.42     11.07 o 
  -1  -3  12      421.82      395.29     17.31 o 
   0  -3  12      918.41      964.53     25.27 o 
   1  -3  12     1411.52     1476.39     31.91 o 
   2  -3  12      271.79      274.01     21.24 o 
   3  -3  12        4.12        5.52      6.35 o 
   4  -3  12       29.43       32.20      7.98 o 
   5  -3  12      505.76      499.81     15.34 o 
   6  -3  12      418.94      433.93     17.55 o 
 -10  -2  12       57.61       41.60      8.31 o 
  -9  -2  12      219.52      224.97     12.54 o 
  -8  -2  12        0.68        9.04      6.99 o 
  -7  -2  12      197.90      204.53     28.21 o 
  -6  -2  12      114.83      131.04     11.41 o 
  -5  -2  12      335.70      350.35     18.05 o 
  -4  -2  12      733.04      758.68     20.80 o 
  -3  -2  12      711.43      727.36     20.81 o 
  -2  -2  12      192.27      247.11     17.68 o 
  -1  -2  12      665.08      616.85     23.97 o 
   0  -2  12      562.44      510.58     29.95 o 
   1  -2  12      361.85      406.98     18.99 o 
   2  -2  12      405.87      425.76     29.34 o 
   3  -2  12       17.95       14.65      7.19 o 
   4  -2  12      174.22      194.23     12.13 o 
   5  -2  12      309.31      318.38     13.41 o 
   6  -2  12      235.74      278.82     14.82 o 
 -10  -1  12       36.79       46.58     22.65 o 
  -9  -1  12      342.20      358.43     15.83 o 
  -8  -1  12       66.78       69.54     10.37 o 
  -7  -1  12       53.89       57.17      9.99 o 
  -6  -1  12        0.87        5.06      7.27 o 
  -5  -1  12      220.27      222.59     43.18 o 
  -4  -1  12      544.88      619.29     23.27 o 
  -3  -1  12      788.92      753.05     21.88 o 
  -2  -1  12       24.22       18.26      9.78 o 
  -1  -1  12       28.15       41.44     11.16 o 
   0  -1  12      293.26      298.65     19.76 o 
   1  -1  12      572.73      600.02     21.38 o 
   2  -1  12       48.70       48.47      9.14 o 
   3  -1  12        6.45        4.67      7.01 o 
   4  -1  12        7.53        2.53      6.13 o 
   5  -1  12       76.72       66.12      9.66 o 
   6  -1  12       79.20       75.41     10.20 o 
 -10   0  12      122.29      130.03     28.41 o 
  -9   0  12       64.00       75.41     11.51 o 
  -8   0  12        8.06        7.09     10.02 o 
  -7   0  12        2.08        1.06      6.82 o 
  -6   0  12        8.45       10.10      8.50 o 
  -5   0  12     1378.39     1388.56     52.28 o 
  -4   0  12      458.75      623.72     20.39 o 
  -3   0  12       18.83       19.53      9.85 o 
  -2   0  12       24.19       38.09     11.25 o 
  -1   0  12       47.14       52.65     11.62 o 
   0   0  12      104.07       60.92     12.20 o 
   1   0  12      458.48      549.28     24.03 o 
   2   0  12      746.59      764.55     18.25 o 
   3   0  12      513.05      506.87     15.56 o 
   4   0  12        0.27        0.84      6.41 o 
   5   0  12       39.51       41.38      9.06 o 
   6   0  12       32.98       24.98      9.68 o 
 -11   1  12        1.45        3.88      8.02 o 
 -10   1  12      143.21      185.14     47.53 o 
  -9   1  12      304.23      389.01     37.87 o 
  -8   1  12       13.72       24.60      9.97 o 
  -7   1  12      262.42      278.51     19.55 o 
  -6   1  12        0.51        1.59      7.17 o 
  -5   1  12       67.48       37.15     14.29 o 
  -4   1  12      820.70      961.04     43.59 o 
  -3   1  12     1584.74     1787.89     34.81 o 
  -2   1  12      798.38      867.12     28.44 o 
  -1   1  12        0.34        2.29      9.44 o 
   0   1  12      110.98       84.05     12.99 o 
   1   1  12      543.29      588.55     16.78 o 
   2   1  12       76.38       81.49     11.07 o 
   3   1  12        1.15        4.71      7.17 o 
   4   1  12        1.83        2.75      5.99 o 
   5   1  12       18.48       20.30     10.54 o 
 -11   2  12        4.02       -4.62      8.69 o 
 -10   2  12       82.91       92.55     16.61 o 
  -9   2  12      104.16      130.69     23.54 o 
  -8   2  12       27.43       26.93     12.59 o 
  -7   2  12       54.29       62.69     12.24 o 
  -6   2  12       65.91       85.97     15.36 o 
  -5   2  12        0.92       13.83     12.78 o 
  -4   2  12      150.66      191.67     15.54 o 
  -3   2  12      121.25      137.81     14.79 o 
  -2   2  12      557.98      525.00     20.21 o 
  -1   2  12      844.56      985.44     26.11 o 
   0   2  12       21.31       23.34      9.64 o 
   1   2  12       68.46       77.09     11.31 o 
   2   2  12      100.51      124.95     11.86 o 
   3   2  12       75.29       76.48     12.49 o 
   4   2  12        0.36        0.46      4.58 o 
   5   2  12       10.31        0.86      6.21 o 
 -11   3  12       11.93       15.08     17.17 o 
 -10   3  12        1.43        2.48      8.52 o 
  -9   3  12      231.96      240.28     21.45 o 
  -8   3  12      160.55      203.39     19.80 o 
  -7   3  12       56.07       58.54     20.49 o 
  -6   3  12       71.28       70.32     13.13 o 
  -5   3  12      154.62      148.88     17.80 o 
  -4   3  12      283.36      348.11     22.78 o 
  -3   3  12        2.33        6.63     11.33 o 
  -2   3  12       18.60       30.94     11.53 o 
  -1   3  12        7.84       17.97     11.77 o 
   0   3  12        7.59       12.93      8.87 o 
   1   3  12       14.95       19.84      8.03 o 
   2   3  12       90.28      112.92     10.39 o 
   3   3  12      204.44      217.84     13.66 o 
   4   3  12       92.44      103.94     10.95 o 
 -11   4  12       30.22        0.94      8.57 o 
 -10   4  12        8.92       13.33     13.64 o 
  -9   4  12       63.11       22.37     22.00 o 
  -8   4  12      199.76      241.11     21.06 o 
  -7   4  12      780.62      859.10     26.13 o 
  -6   4  12     1173.94     1166.95     34.75 o 
  -5   4  12      575.40      689.16     36.69 o 
  -4   4  12       27.58       43.06     12.37 o 
  -3   4  12      211.77      207.38     20.50 o 
  -2   4  12      387.04      483.63     19.96 o 
  -1   4  12      361.76      341.34     14.79 o 
   0   4  12       30.07       39.73     11.57 o 
   1   4  12       38.16       42.10      8.85 o 
   2   4  12      152.07      173.82     12.98 o 
   3   4  12       93.30       93.71     16.04 o 
   4   4  12      138.92      155.56     13.55 o 
 -10   5  12        4.75       -5.52     10.77 o 
  -9   5  12       95.58       56.54     44.73 o 
  -8   5  12      134.63      178.36     17.53 o 
  -7   5  12      336.22      443.24     26.24 o 
  -6   5  12      508.08      533.58     30.16 o 
  -5   5  12      143.45      176.34     16.77 o 
  -4   5  12       21.70       14.57     10.73 o 
  -3   5  12       87.92       77.75     15.57 o 
  -2   5  12      154.71      196.61     13.10 o 
  -1   5  12      429.32      418.63     15.60 o 
   0   5  12      537.18      578.34     17.18 o 
   1   5  12        5.86        0.91      6.71 o 
   2   5  12       34.11       27.16     10.29 o 
   3   5  12      106.73      127.64     10.98 o 
 -10   6  12       20.73        9.20     14.75 o 
  -9   6  12        0.72       -3.45     10.55 o 
  -8   6  12      172.75      208.75     18.99 o 
  -7   6  12      121.42      128.10     78.90 o 
  -6   6  12       30.12       35.35     13.37 o 
  -5   6  12        9.82        2.25     10.92 o 
  -4   6  12        7.81       -2.95     11.00 o 
  -3   6  12        7.85        8.80      8.00 o 
  -2   6  12      304.01      376.26     17.31 o 
  -1   6  12      291.57      269.05     14.05 o 
   0   6  12       10.00       20.48      8.31 o 
   1   6  12       17.36       18.87      9.08 o 
   2   6  12       26.97       33.39      9.43 o 
  -9   7  12        1.88       -5.41     11.94 o 
  -8   7  12       61.83        1.43     10.19 o 
  -7   7  12       41.53       38.94     30.32 o 
  -6   7  12       63.52       52.32     14.67 o 
  -5   7  12      180.16      225.44     26.02 o 
  -4   7  12      197.80      211.83     20.23 o 
  -3   7  12        4.88       10.65      8.36 o 
  -2   7  12      103.85      163.63     12.96 o 
  -1   7  12      100.18       83.19     12.67 o 
   0   7  12       12.49       11.27      7.68 o 
   1   7  12       17.92       25.72      9.55 o 
  -9   8  12       99.21        2.64     19.47 o 
  -8   8  12       18.67       12.82     13.03 o 
  -7   8  12       28.99       29.09     32.75 o 
  -6   8  12      180.39      180.84     49.71 o 
  -5   8  12      156.19      200.19     18.41 o 
  -4   8  12        0.70       -2.08      8.16 o 
  -3   8  12       53.16       25.92     13.21 o 
  -2   8  12      104.36      118.37     12.50 o 
  -1   8  12       27.42       25.83     12.58 o 
   0   8  12       26.34       35.56      9.16 o 
  -7   9  12      147.85      173.35     14.55 o 
  -6   9  12      157.82      129.78     46.61 o 
  -5   9  12       87.36       22.31     27.45 o 
  -4   9  12       10.29       -1.51      7.85 o 
  -3   9  12        0.06       -1.54      6.84 o 
  -2   9  12        0.24       -0.16      6.05 o 
  -2 -11  13       98.28       65.44     25.33 o 
  -1 -11  13      144.42      163.63     12.11 o 
   0 -11  13       82.51       94.69     16.64 o 
   1 -11  13        0.07      -10.59     10.59 o 
   2 -11  13       28.66       34.50     16.79 o 
  -4 -10  13        0.44        5.79      5.57 o 
  -3 -10  13       67.46       68.07     10.03 o 
  -2 -10  13      112.50      118.08     14.38 o 
  -1 -10  13      324.14      358.41     20.10 o 
   0 -10  13       90.88      101.08     16.09 o 
   1 -10  13       10.30       15.87     11.04 o 
   2 -10  13        0.24        1.64     10.88 o 
   3 -10  13      272.12      354.50     22.34 o 
   4 -10  13       91.17       71.72     21.67 o 
  -5  -9  13       19.70       10.03      6.32 o 
  -4  -9  13       10.06        7.34     10.19 o 
  -3  -9  13        0.38       -2.44     11.24 o 
  -2  -9  13      288.02      306.04     19.04 o 
  -1  -9  13      178.46      191.18     16.97 o 
   0  -9  13       55.83       70.69     12.71 o 
   1  -9  13      121.88       97.68     17.92 o 
   2  -9  13      187.14      172.09     51.67 o 
   3  -9  13        6.41       22.15     13.18 o 
   4  -9  13      115.32      170.68     19.47 o 
  -6  -8  13       19.69       18.33      7.01 o 
  -5  -8  13       83.02       94.32     11.77 o 
  -4  -8  13      216.86      184.85     11.39 o 
  -3  -8  13       67.39       81.33     10.67 o 
  -2  -8  13       15.34       23.41     11.89 o 
  -1  -8  13        1.92        9.66      8.66 o 
   0  -8  13       42.04       45.47     11.67 o 
   1  -8  13      777.54      783.26     29.84 o 
   2  -8  13      214.03      215.42     18.27 o 
   3  -8  13      172.24      160.02     17.67 o 
   4  -8  13      111.58      122.50      9.22 o 
   5  -8  13      143.22      157.34     24.93 o 
  -7  -7  13       11.98        3.26      4.48 o 
  -6  -7  13        1.96       -1.83      9.42 o 
  -5  -7  13       24.58       32.55     12.05 o 
  -4  -7  13      217.88      217.48     14.87 o 
  -3  -7  13        2.36       11.13      7.73 o 
  -2  -7  13        9.20       10.63      8.36 o 
  -1  -7  13      180.36      181.14     14.31 o 
   0  -7  13      696.75      738.97     23.17 o 
   1  -7  13      290.10      303.57     20.94 o 
   2  -7  13      187.73      203.00     20.33 o 
   3  -7  13       12.49       17.52     12.05 o 
   4  -7  13      132.05      118.47     13.94 o 
   5  -7  13        2.06        3.50      6.72 o 
  -8  -6  13       27.40       20.77      5.77 o 
  -7  -6  13       20.27       22.25      6.29 o 
  -6  -6  13       41.75       37.80      8.95 o 
  -5  -6  13      142.72      167.37     13.72 o 
  -4  -6  13       44.72       59.20     15.06 o 
  -3  -6  13       22.47       19.94      8.59 o 
  -2  -6  13      215.79      216.40     16.60 o 
  -1  -6  13     1111.89     1138.00     30.76 o 
   0  -6  13      236.73      272.01     16.84 o 
   1  -6  13      160.07      155.73     15.52 o 
   2  -6  13        3.97        7.33     15.99 o 
   3  -6  13       49.27       69.18     14.48 o 
   4  -6  13        8.65       11.07     10.46 o 
   5  -6  13      555.50      518.28     26.33 o 
  -8  -5  13      138.07      147.50      9.30 o 
  -7  -5  13        0.57        6.95      7.10 o 
  -6  -5  13        2.22        2.71      6.74 o 
  -5  -5  13        1.59       12.83      8.95 o 
  -4  -5  13      357.82      353.31     17.71 o 
  -3  -5  13      330.57      328.98     18.99 o 
  -2  -5  13      293.91      297.60     16.39 o 
  -1  -5  13      230.44      190.21     15.47 o 
   0  -5  13      337.39      355.79     18.43 o 
   1  -5  13      163.18      181.03     18.43 o 
   2  -5  13      608.84      657.17     23.55 o 
   3  -5  13        0.60       -1.71      8.84 o 
   4  -5  13        3.14       -0.45      5.96 o 
   5  -5  13       99.88      112.87     10.16 o 
   6  -5  13       13.20       11.92      7.05 o 
  -9  -4  13      144.97      183.87     16.03 o 
  -8  -4  13      184.17      188.02     16.65 o 
  -7  -4  13       49.18       38.33      9.58 o 
  -6  -4  13        3.07       -6.32      6.46 o 
  -5  -4  13       11.58       13.23     16.11 o 
  -4  -4  13      541.38      513.17     20.54 o 
  -3  -4  13      620.94      695.94     29.26 o 
  -2  -4  13        6.13       -1.32      8.65 o 
  -1  -4  13      266.21      304.12     19.95 o 
   0  -4  13     1390.86     1389.46     36.63 o 
   1  -4  13      270.76      306.30     18.21 o 
   2  -4  13      350.14      356.34     30.40 o 
   3  -4  13      462.91      524.69     16.09 o 
   4  -4  13        0.95        6.54      6.76 o 
   5  -4  13      256.40      290.83     16.26 o 
   6  -4  13      195.44      217.78     14.83 o 
  -9  -3  13       52.93       75.56     11.57 o 
  -8  -3  13      409.12      426.68     17.72 o 
  -7  -3  13       40.59       43.51     10.39 o 
  -6  -3  13       56.29       63.70     11.83 o 
  -5  -3  13      191.51      216.84     13.55 o 
  -4  -3  13      902.05      812.14     26.13 o 
  -3  -3  13     1130.34     1235.93     27.98 o 
  -2  -3  13      174.03      194.15     15.11 o 
  -1  -3  13        0.30       -5.51      8.89 o 
   0  -3  13        5.06       -7.61     10.51 o 
   1  -3  13      112.04       80.31     13.88 o 
   2  -3  13      536.04      555.94     26.78 o 
   3  -3  13        7.80        8.07      9.83 o 
   4  -3  13       15.44       22.60      9.15 o 
   5  -3  13       34.00       36.21     10.48 o 
   6  -3  13       49.59       34.28     15.59 o 
 -10  -2  13       66.26       58.52     11.43 o 
  -9  -2  13      269.93      308.16     16.63 o 
  -8  -2  13      463.82      473.26     16.96 o 
  -7  -2  13       27.28        9.87      7.79 o 
  -6  -2  13        0.83       -2.24      7.79 o 
  -5  -2  13        0.24        5.12      7.87 o 
  -4  -2  13       27.67        7.89     10.39 o 
  -3  -2  13      339.35      350.03     17.56 o 
  -2  -2  13      459.26      514.63     20.21 o 
  -1  -2  13      467.12      571.03     26.75 o 
   0  -2  13      163.20      170.21     15.97 o 
   1  -2  13      498.72      498.91     24.90 o 
   2  -2  13      444.36      478.52     20.85 o 
   3  -2  13      258.52      287.73     13.64 o 
   4  -2  13        9.22       13.93      8.51 o 
   5  -2  13        2.73        5.16      6.94 o 
 -10  -1  13        1.18        4.01      7.11 o 
  -9  -1  13        2.13       -3.38     18.59 o 
  -8  -1  13        4.17        5.66      8.94 o 
  -7  -1  13        3.47        6.85     10.17 o 
  -6  -1  13      383.51      455.37     18.26 o 
  -5  -1  13        0.01       -3.19      7.76 o 
  -4  -1  13       67.78       68.91     15.18 o 
  -3  -1  13      417.01      417.19     23.00 o 
  -2  -1  13     1031.54     1073.06     27.41 o 
  -1  -1  13      221.56      341.57     21.81 o 
   0  -1  13        8.27       -3.15      8.52 o 
   1  -1  13       41.31       41.75     12.26 o 
   2  -1  13      242.45      246.03     16.89 o 
   3  -1  13      119.78      132.82     12.52 o 
   4  -1  13       41.95       61.70     10.05 o 
   5  -1  13       18.90       22.95      8.71 o 
 -10   0  13        3.33        5.05      7.82 o 
  -9   0  13        1.14       -2.13     11.85 o 
  -8   0  13      301.08      349.36     34.17 o 
  -7   0  13      212.55      220.51     15.52 o 
  -6   0  13       35.35       72.43     20.10 o 
  -5   0  13       56.20       34.47     11.44 o 
  -4   0  13      123.94      120.53     14.05 o 
  -3   0  13      423.82      469.18     20.37 o 
  -2   0  13      188.57      181.77     19.18 o 
  -1   0  13       48.60      113.42     17.73 o 
   0   0  13      159.54      175.25     15.47 o 
   1   0  13       91.94       79.98     13.12 o 
   2   0  13       18.26       22.61      8.46 o 
   3   0  13      344.02      357.75     16.37 o 
   4   0  13      177.96      204.32     14.47 o 
   5   0  13       50.99       33.86     15.92 o 
 -10   1  13        0.30       -3.77     12.83 o 
  -9   1  13        0.03       -0.65      7.17 o 
  -8   1  13      277.08      339.64     18.01 o 
  -7   1  13      242.33      229.97     16.26 o 
  -6   1  13        1.72       10.98      9.59 o 
  -5   1  13       94.50       80.60     13.60 o 
  -4   1  13       79.45       97.11     14.30 o 
  -3   1  13      548.54      594.84     45.05 o 
  -2   1  13     1434.21     1505.33     33.77 o 
  -1   1  13      117.93      154.58     15.60 o 
   0   1  13      213.28      179.46     15.58 o 
   1   1  13       66.28       59.58     10.15 o 
   2   1  13       32.16       24.18      9.86 o 
   3   1  13       11.52        9.75      8.33 o 
   4   1  13       45.80       42.02     16.70 o 
 -10   2  13      153.61      180.36     16.62 o 
  -9   2  13       27.72       27.72     11.73 o 
  -8   2  13      221.39      267.95     17.50 o 
  -7   2  13      451.25      447.41     24.52 o 
  -6   2  13      293.65      357.91     23.13 o 
  -5   2  13        7.87        1.59     10.69 o 
  -4   2  13      285.48      309.56     29.59 o 
  -3   2  13      170.14      147.57     17.70 o 
  -2   2  13      308.42      332.81     19.01 o 
  -1   2  13       13.30       -5.61     10.63 o 
   0   2  13      184.35      196.28     14.67 o 
   1   2  13      190.81      188.22     12.64 o 
   2   2  13        9.26        8.48      7.44 o 
   3   2  13      131.15       91.94     33.91 o 
   4   2  13       59.08       51.29     10.97 o 
 -10   3  13      239.04      281.49     19.49 o 
  -9   3  13      104.79      107.94     67.05 o 
  -8   3  13        5.21        1.16      8.30 o 
  -7   3  13       33.49       42.62     12.84 o 
  -6   3  13       64.72       55.41     13.36 o 
  -5   3  13      313.91      294.66     19.21 o 
  -4   3  13      251.85      324.53     31.46 o 
  -3   3  13        6.95       15.29     13.76 o 
  -2   3  13      426.49      454.34     20.88 o 
  -1   3  13     1016.02     1068.66     36.53 o 
   0   3  13      557.26      571.65     17.67 o 
   1   3  13       20.11       18.11      9.47 o 
   2   3  13        0.96       -4.89      6.98 o 
   3   3  13       19.81        9.38      8.74 o 
 -10   4  13      310.80      331.03     26.52 o 
  -9   4  13       66.23       30.32     34.26 o 
  -8   4  13        0.77        3.53     12.16 o 
  -7   4  13        9.75       25.22     15.49 o 
  -6   4  13       17.76       11.17     11.24 o 
  -5   4  13       63.05       85.64     15.15 o 
  -4   4  13      539.42      571.50     23.42 o 
  -3   4  13      167.24      204.54     23.82 o 
  -2   4  13      243.62      255.96     33.24 o 
  -1   4  13      296.28      337.44     17.01 o 
   0   4  13       89.16      100.67     12.54 o 
   1   4  13       95.75       81.81     26.60 o 
   2   4  13       24.61       21.87      8.95 o 
   3   4  13       17.02        7.40      7.12 o 
 -10   5  13       91.04      109.34     23.46 o 
  -9   5  13       67.62       55.61     44.97 o 
  -8   5  13        0.36       -1.69      9.42 o 
  -7   5  13        3.63       -3.23      9.94 o 
  -6   5  13       61.97       67.42     51.59 o 
  -5   5  13      326.26      375.57     33.24 o 
  -4   5  13      333.55      346.19     20.46 o 
  -3   5  13       11.78       18.88     11.48 o 
  -2   5  13       25.56       21.48      9.42 o 
  -1   5  13        1.61       -0.25      7.12 o 
   0   5  13       16.30       21.82      8.81 o 
   1   5  13       58.23       31.91     14.41 o 
   2   5  13        8.45        5.69      6.95 o 
  -9   6  13      188.13      202.74    120.75 o 
  -8   6  13      148.23      184.32     24.13 o 
  -7   6  13        0.48       -5.48     11.02 o 
  -6   6  13      286.78      333.37     21.69 o 
  -5   6  13      544.92      627.34     47.28 o 
  -4   6  13      298.88      296.89     20.66 o 
  -3   6  13       30.97       32.08     10.35 o 
  -2   6  13        0.99        7.65      9.74 o 
  -1   6  13        1.37       -2.01      7.14 o 
   0   6  13        9.02       14.94      8.40 o 
   1   6  13       13.17        5.10      6.81 o 
  -9   7  13       95.85       57.25     47.57 o 
  -8   7  13       14.42       -2.42     12.03 o 
  -7   7  13       11.69        8.50     12.25 o 
  -6   7  13       40.06       19.19     29.75 o 
  -5   7  13      378.91      437.73     18.76 o 
  -4   7  13      278.98      323.30     22.41 o 
  -3   7  13       81.75       95.68     12.70 o 
  -2   7  13       37.79       24.32     14.09 o 
  -1   7  13        2.04        2.07      6.76 o 
   0   7  13       71.60       75.23     14.58 o 
  -8   8  13       46.50       -3.82     26.06 o 
  -7   8  13       21.13       14.51     23.05 o 
  -6   8  13       12.14        1.09      8.68 o 
  -5   8  13        1.71        3.41      8.11 o 
  -4   8  13        5.81        7.46      9.55 o 
  -3   8  13       14.93        5.23      8.36 o 
  -2   8  13       11.87        3.01      8.85 o 
  -6   9  13        0.20        8.17      9.49 o 
  -5   9  13        3.15       -1.23      7.93 o 
  -4   9  13        7.60       -0.79      7.80 o 
  -3 -10  14      162.30      185.14     16.70 o 
  -2 -10  14       87.22       81.59     15.41 o 
  -1 -10  14        0.34        9.07     11.43 o 
   0 -10  14       77.27       99.11     14.53 o 
   1 -10  14      115.46      124.98     19.25 o 
   2 -10  14      202.18      267.14     34.09 o 
  -4  -9  14      205.00      208.23     12.81 o 
  -3  -9  14      124.30      144.99     13.12 o 
  -2  -9  14        7.03        1.85      9.09 o 
  -1  -9  14        7.38       13.45     12.39 o 
   0  -9  14        5.51       -2.56      8.64 o 
   1  -9  14      106.52      106.84     18.27 o 
   2  -9  14      608.95      651.74     26.63 o 
   3  -9  14      604.60      606.30     27.63 o 
  -6  -8  14        1.19        1.30      4.79 o 
  -5  -8  14        2.99        1.89      6.81 o 
  -4  -8  14      130.75      120.45     11.55 o 
  -3  -8  14      845.43      955.92     29.47 o 
  -2  -8  14     1220.98     1280.30     30.09 o 
  -1  -8  14      190.12      218.52     24.84 o 
   0  -8  14      118.02      130.64     17.85 o 
   1  -8  14      225.02      245.01     32.71 o 
   2  -8  14      257.53      276.82     25.04 o 
   3  -8  14      177.72      181.09     24.22 o 
   4  -8  14        6.63        7.19      6.13 o 
  -7  -7  14      212.04      196.87     13.88 o 
  -6  -7  14       56.92       45.94      8.16 o 
  -5  -7  14        2.03       -3.08      8.12 o 
  -4  -7  14      192.68      209.92     16.02 o 
  -3  -7  14       72.16       69.76     11.52 o 
  -2  -7  14       13.67        3.81      9.04 o 
  -1  -7  14        1.09       -5.06     14.54 o 
   0  -7  14       28.25       33.40     11.97 o 
   1  -7  14      139.70      173.43     26.58 o 
   2  -7  14       99.66      124.21     19.81 o 
   3  -7  14      274.40      276.78     21.32 o 
   4  -7  14      113.62       87.49     13.89 o 
  -7  -6  14       25.54       30.11      7.38 o 
  -6  -6  14       15.95       15.18      7.20 o 
  -5  -6  14       99.03      108.88     10.63 o 
  -4  -6  14       37.92       35.38     12.99 o 
  -3  -6  14       39.96       48.31     13.39 o 
  -2  -6  14      293.22      286.41     16.85 o 
  -1  -6  14       61.33       67.22     16.12 o 
   0  -6  14       32.71       20.93     11.39 o 
   1  -6  14        7.88       11.95     12.60 o 
   2  -6  14      345.76      357.31     26.16 o 
   3  -6  14      219.97      215.90     20.10 o 
   4  -6  14       28.52       34.22      8.88 o 
   5  -6  14       21.87       22.48      7.87 o 
  -8  -5  14       75.65       62.76      9.17 o 
  -7  -5  14       32.68       63.15      8.95 o 
  -6  -5  14       36.44       21.01      9.59 o 
  -5  -5  14        3.10       -4.66      8.70 o 
  -4  -5  14        2.46        4.35      8.93 o 
  -3  -5  14       12.52       14.61     11.66 o 
  -2  -5  14       90.59       90.89     13.06 o 
  -1  -5  14      258.82      255.39     17.42 o 
   0  -5  14       19.81       13.70     10.85 o 
   1  -5  14        9.14       11.45     14.65 o 
   2  -5  14        4.24        2.16     10.59 o 
   3  -5  14      214.57      212.85     37.83 o 
   4  -5  14      268.74      290.68     16.87 o 
   5  -5  14      300.73      319.37     14.35 o 
  -9  -4  14       12.07       12.59      8.28 o 
  -8  -4  14      113.65      108.46     16.97 o 
  -7  -4  14      228.24      252.11     13.01 o 
  -6  -4  14       18.90       33.55      9.01 o 
  -5  -4  14       99.43      125.33     13.72 o 
  -4  -4  14      145.95      169.77     13.95 o 
  -3  -4  14      151.80      190.81     18.38 o 
  -2  -4  14       42.44       38.60     14.45 o 
  -1  -4  14        2.21        7.98      9.45 o 
   0  -4  14       24.55       24.26     14.66 o 
   1  -4  14       59.36       50.13     16.18 o 
   2  -4  14        8.03       12.92     14.08 o 
   3  -4  14        2.89        1.91      5.65 o 
   4  -4  14      152.92      167.46     12.97 o 
   5  -4  14        2.74       -1.52      8.73 o 
  -9  -3  14        0.98        1.50      5.89 o 
  -8  -3  14       17.44       20.90      8.36 o 
  -7  -3  14      114.55      123.53     18.92 o 
  -6  -3  14      285.21      289.17     18.02 o 
  -5  -3  14      204.20      202.34     14.62 o 
  -4  -3  14       96.93      111.52     13.46 o 
  -3  -3  14       13.12       19.56     13.00 o 
  -2  -3  14      314.28      312.71     31.82 o 
  -1  -3  14      416.36      421.80     25.85 o 
   0  -3  14      279.89      248.18     18.09 o 
   1  -3  14        4.36       -1.07      7.87 o 
   2  -3  14       33.71       33.41     12.78 o 
   3  -3  14      192.46      223.37     16.11 o 
   4  -3  14       89.07       86.87     12.15 o 
   5  -3  14       41.74       32.07     15.00 o 
  -9  -2  14        0.67       -7.93      7.93 o 
  -8  -2  14        0.10       -5.29      7.44 o 
  -7  -2  14        0.88        6.64      7.89 o 
  -6  -2  14      109.14      125.57     13.30 o 
  -5  -2  14     1271.66     1342.87     37.58 o 
  -4  -2  14     1765.18     1895.20     55.73 o 
  -3  -2  14        0.09       -9.53      9.81 o 
  -2  -2  14       21.68       29.41     11.75 o 
  -1  -2  14      117.28      106.25     14.63 o 
   0  -2  14      498.62      559.45     41.03 o 
   1  -2  14      777.72      891.96     27.37 o 
   2  -2  14      505.55      539.83     19.62 o 
   3  -2  14       82.20       99.62     35.30 o 
   4  -2  14      180.73      181.58     12.92 o 
   5  -2  14       37.31       32.44     11.89 o 
 -10  -1  14      209.84      225.39     15.25 o 
  -9  -1  14      648.70      724.10     23.42 o 
  -8  -1  14      174.56      197.00     18.52 o 
  -7  -1  14       50.78       66.65     21.47 o 
  -6  -1  14      323.45      322.67     17.50 o 
  -5  -1  14      298.93      312.35     37.06 o 
  -4  -1  14      136.45      192.56     19.81 o 
  -3  -1  14        0.73       -2.27     10.14 o 
  -2  -1  14      213.79      294.96     35.60 o 
  -1  -1  14       36.80       22.18     13.92 o 
   0  -1  14      307.75      341.94     23.22 o 
   1  -1  14     1145.24     1180.66     36.69 o 
   2  -1  14      326.20      428.78     16.59 o 
   3  -1  14        3.20        4.48      7.20 o 
   4  -1  14       15.50       24.74      9.31 o 
 -10   0  14        8.32       28.59     10.89 o 
  -9   0  14        4.13        0.54      7.04 o 
  -8   0  14        0.48       -3.86      8.50 o 
  -7   0  14      386.30      426.32     30.35 o 
  -6   0  14      324.63      319.46     18.32 o 
  -5   0  14      319.88      307.66     18.14 o 
  -4   0  14      146.54      161.66     16.21 o 
  -3   0  14      144.47      184.31     16.50 o 
  -2   0  14       74.09       56.99     13.56 o 
  -1   0  14      136.68      117.45     24.76 o 
   0   0  14      326.87      388.60     20.02 o 
   1   0  14      229.95      263.30     16.20 o 
   2   0  14      172.96      199.98     13.61 o 
   3   0  14        0.78        3.47      8.35 o 
   4   0  14        2.63        2.62      7.34 o 
 -10   1  14       13.63       19.02     15.75 o 
  -9   1  14       28.76       27.68     11.62 o 
  -8   1  14       55.17       69.91     18.22 o 
  -7   1  14       34.12       43.28     14.61 o 
  -6   1  14       38.32       49.67     12.83 o 
  -5   1  14       51.36       58.05     12.99 o 
  -4   1  14      312.72      346.93     19.59 o 
  -3   1  14      208.62      211.76     30.56 o 
  -2   1  14       22.26       30.75     12.31 o 
  -1   1  14        0.47        1.56     10.66 o 
   0   1  14      148.48      206.80     19.63 o 
   1   1  14      159.48      163.78     14.32 o 
   2   1  14       32.83       39.55      9.93 o 
   3   1  14       12.22        4.70      7.37 o 
   4   1  14        9.71       13.20      8.45 o 
 -10   2  14      110.26       64.54     63.36 o 
  -9   2  14      166.34      175.53     21.54 o 
  -8   2  14       38.32       18.97     20.66 o 
  -7   2  14       15.49       24.31     12.09 o 
  -6   2  14        1.80       10.27     10.54 o 
  -5   2  14      254.61      285.45     19.07 o 
  -4   2  14       29.81       39.27     16.31 o 
  -3   2  14      143.58      179.31     16.72 o 
  -2   2  14      394.75      404.17     20.72 o 
  -1   2  14        2.62       -0.18      6.86 o 
   0   2  14       62.24       74.47     11.48 o 
   1   2  14       79.51       69.84     11.13 o 
   2   2  14       60.99       60.09     22.65 o 
   3   2  14        2.38        5.41      7.53 o 
 -10   3  14       23.25       62.16     20.17 o 
  -9   3  14       61.01       41.83     38.80 o 
  -8   3  14      180.35      207.48     18.48 o 
  -7   3  14        3.35       -3.90      9.83 o 
  -6   3  14        1.44       17.97     11.95 o 
  -5   3  14        2.65        4.12      9.51 o 
  -4   3  14      273.88      366.85     20.78 o 
  -3   3  14      149.68      232.95     29.29 o 
  -2   3  14        0.97        4.72     11.50 o 
  -1   3  14       57.06       59.31     12.72 o 
   0   3  14      131.10      157.10     13.15 o 
   1   3  14       88.01       71.84     25.52 o 
   2   3  14       66.86      100.13     31.75 o 
   3   3  14       25.70       14.33      8.70 o 
 -10   4  14        0.71        9.37     14.83 o 
  -9   4  14       95.14       80.62     61.61 o 
  -8   4  14       94.77      111.65     79.92 o 
  -7   4  14      132.49       66.61     47.69 o 
  -6   4  14      440.00      470.61     28.87 o 
  -5   4  14       10.77       15.64     14.33 o 
  -4   4  14        3.50       -7.93     11.07 o 
  -3   4  14      309.48      407.03     27.92 o 
  -2   4  14       78.91       92.19     12.54 o 
  -1   4  14       21.70       13.89     10.10 o 
   0   4  14        2.04        5.64      8.53 o 
   1   4  14       32.93       24.20     11.99 o 
   2   4  14       36.38       44.14     16.90 o 
  -9   5  14       88.59       47.14     54.79 o 
  -8   5  14      121.62      109.56     82.39 o 
  -7   5  14       44.73       29.76     28.05 o 
  -6   5  14      122.61       73.12     61.49 o 
  -5   5  14       22.24       29.58     13.77 o 
  -4   5  14      172.07      187.29     18.71 o 
  -3   5  14      115.05      123.12     40.07 o 
  -2   5  14       66.22       62.83     15.87 o 
  -1   5  14       11.19       14.34      9.97 o 
   0   5  14        8.33       14.46      9.54 o 
   1   5  14        8.59       -2.60     11.22 o 
  -9   6  14       93.83       85.05     66.44 o 
  -8   6  14       55.29       41.98     34.26 o 
  -6   6  14      442.52      384.93     24.44 o 
  -5   6  14      484.24      569.15     26.52 o 
  -4   6  14       25.55       43.14     16.79 o 
  -3   6  14       78.16       98.29     14.99 o 
  -2   6  14       30.94       55.60     17.29 o 
  -1   6  14        6.02       13.06      9.05 o 
   0   6  14        5.03        5.08      7.83 o 
  -8   7  14       19.27       -3.34     12.11 o 
  -7   7  14       62.52       53.37     48.42 o 
  -6   7  14      314.42      330.03     23.80 o 
  -5   7  14      179.89      169.81     15.76 o 
  -4   7  14        3.88        6.78     10.06 o 
  -3   7  14       10.86        6.72      8.97 o 
  -2   7  14       38.91       37.76     15.67 o 
  -1   7  14       37.59       33.31     17.82 o 
  -6   8  14       66.79       24.87     24.04 o 
  -5   8  14        1.71        5.06     10.39 o 
  -4   8  14       10.70        7.29     10.51 o 
  -1 -10  15      144.10      167.13     16.57 o 
   0 -10  15        3.39       11.47     18.21 o 
  -4  -9  15        6.58       17.72      8.74 o 
  -3  -9  15        6.48       14.71     10.94 o 
  -2  -9  15       13.86        8.81     11.03 o 
  -1  -9  15      147.47      203.30     19.93 o 
   0  -9  15      189.24      210.60     18.66 o 
   1  -9  15       16.16       20.66     12.84 o 
   2  -9  15       14.44       13.69     16.73 o 
  -5  -8  15       91.65       89.50     17.07 o 
  -4  -8  15       39.43       36.18     12.33 o 
  -3  -8  15      184.32      209.45     15.68 o 
  -2  -8  15      575.40      605.90     26.48 o 
  -1  -8  15      307.66      344.69     19.89 o 
   0  -8  15      133.05      150.38     16.82 o 
   1  -8  15       52.55       59.81     14.99 o 
   2  -8  15       31.61       52.17     18.99 o 
   3  -8  15       10.10       23.49     17.16 o 
  -6  -7  15       97.53       96.50     18.63 o 
  -5  -7  15        1.52      -10.15     10.39 o 
  -4  -7  15       10.79       11.99      8.80 o 
  -3  -7  15        9.61       13.30      9.71 o 
  -2  -7  15      104.00       94.87     14.23 o 
  -1  -7  15       30.53       25.82     14.80 o 
   0  -7  15       76.83       77.22     14.83 o 
   1  -7  15      131.35      180.45     28.17 o 
   2  -7  15       41.49       65.93     16.12 o 
   3  -7  15        2.50       10.55     13.01 o 
  -7  -6  15       10.20       12.48      8.54 o 
  -6  -6  15        0.98        2.38      8.12 o 
  -5  -6  15        1.09        2.81      6.88 o 
  -4  -6  15      129.28      133.96     13.74 o 
  -3  -6  15       39.84       47.09     14.50 o 
  -2  -6  15       41.40       43.45     12.31 o 
  -1  -6  15      229.99      289.82     23.08 o 
   0  -6  15      133.21      156.86     17.26 o 
   1  -6  15      185.43      202.22     18.59 o 
   2  -6  15      138.49      158.17     23.09 o 
   3  -6  15        3.76       -1.53      9.63 o 
   4  -6  15      162.69      152.71     16.91 o 
  -8  -5  15        0.29       -1.72      5.65 o 
  -7  -5  15       34.61       29.32      8.69 o 
  -6  -5  15      111.72       93.34     11.51 o 
  -5  -5  15       77.00       90.86     12.15 o 
  -4  -5  15       75.60       78.45     12.51 o 
  -3  -5  15       64.17       70.12     21.08 o 
  -2  -5  15       37.75       36.81     14.45 o 
  -1  -5  15      317.49      336.39     30.28 o 
   0  -5  15      277.97      308.60     20.17 o 
   1  -5  15      100.19      106.39     19.33 o 
   2  -5  15      222.87      240.95     20.54 o 
   3  -5  15      130.19      190.81     18.51 o 
   4  -5  15        1.86        4.53     10.32 o 
  -8  -4  15       31.51       49.68     15.26 o 
  -7  -4  15       19.57       20.31      8.75 o 
  -6  -4  15       73.32       58.20     13.30 o 
  -5  -4  15       78.47       82.52     15.05 o 
  -4  -4  15      361.74      422.88     19.06 o 
  -3  -4  15      104.62      123.58     14.49 o 
  -2  -4  15        6.71       -2.76     16.60 o 
  -1  -4  15      306.90      386.81     23.66 o 
   0  -4  15      635.97      683.66     29.56 o 
   1  -4  15      347.08      325.78     25.86 o 
   2  -4  15        1.74        0.41      8.06 o 
   3  -4  15        4.62       10.76      8.39 o 
   4  -4  15       11.42       16.32      8.74 o 
  -9  -3  15      156.94      133.21     14.96 o 
  -8  -3  15      180.67      195.03     23.66 o 
  -7  -3  15       32.87       50.43     10.83 o 
  -6  -3  15        1.40        7.96      8.60 o 
  -5  -3  15       43.29       22.50     12.51 o 
  -4  -3  15      110.78      116.15     17.63 o 
  -3  -3  15      347.37      367.57     22.50 o 
  -2  -3  15      129.47      155.50     19.13 o 
  -1  -3  15      131.52      152.59     20.46 o 
   0  -3  15       69.34       61.48     14.70 o 
   1  -3  15       38.49       20.63     21.80 o 
   2  -3  15      310.11      333.64     21.25 o 
   3  -3  15       38.33       17.09     13.65 o 
   4  -3  15       72.57       36.35     19.23 o 
  -9  -2  15       56.38       49.93     11.35 o 
  -8  -2  15      144.61      176.87     21.35 o 
  -7  -2  15      134.95      173.06     18.03 o 
  -6  -2  15       13.78       11.28     10.03 o 
  -5  -2  15       16.06       27.73     11.52 o 
  -4  -2  15      463.29      512.75     34.17 o 
  -3  -2  15      403.95      375.07     22.32 o 
  -2  -2  15       39.62       61.28     14.01 o 
  -1  -2  15        0.98      -11.22     13.68 o 
   0  -2  15       16.82       22.28     12.02 o 
   1  -2  15      218.96      234.65     19.21 o 
   2  -2  15       36.84       27.39     13.58 o 
   3  -2  15      159.65      200.78     16.41 o 
   4  -2  15        4.17        4.66      8.67 o 
  -9  -1  15      255.16      307.84     21.89 o 
  -8  -1  15      242.81      269.78     20.34 o 
  -7  -1  15       49.22       62.50     12.88 o 
  -6  -1  15        7.86       15.38     10.67 o 
  -5  -1  15       21.58       16.93     13.72 o 
  -4  -1  15       90.27      101.07     24.77 o 
  -3  -1  15      314.01      335.88     23.43 o 
  -2  -1  15       74.20      100.19     15.15 o 
  -1  -1  15       41.86       45.22     13.47 o 
   0  -1  15       78.70       79.39     17.96 o 
   1  -1  15       27.44       16.26     17.17 o 
   2  -1  15       21.96       10.40     11.73 o 
   3  -1  15       23.10       14.34     11.84 o 
   4  -1  15       14.43       13.92      9.22 o 
  -9   0  15       36.70       21.84     18.30 o 
  -8   0  15        4.51        4.23      9.12 o 
  -7   0  15       66.88       67.51     14.18 o 
  -6   0  15       20.24       18.94     13.40 o 
  -5   0  15       31.44       14.27     11.06 o 
  -4   0  15      219.59      233.49     18.02 o 
  -3   0  15      176.49      191.76     30.52 o 
  -2   0  15      195.16      246.15     22.27 o 
  -1   0  15      337.02      358.50     20.69 o 
   0   0  15       21.07       24.90     12.35 o 
   1   0  15       56.35       31.54     14.72 o 
   2   0  15      445.03      459.42     20.00 o 
   3   0  15      240.07      249.74     19.83 o 
  -9   1  15      100.73      131.78     16.32 o 
  -8   1  15      106.06       68.10     48.95 o 
  -7   1  15       62.40       48.08     36.45 o 
  -6   1  15       16.36       15.27     14.61 o 
  -5   1  15        0.09       -9.15     12.67 o 
  -4   1  15        1.79        1.08      8.32 o 
  -3   1  15      248.87      238.60     31.86 o 
  -2   1  15      247.16      281.61     19.83 o 
  -1   1  15      105.17      143.90     19.89 o 
   0   1  15       64.04       39.56     12.89 o 
   1   1  15        6.22        4.19      7.79 o 
   2   1  15      103.54       77.65     32.88 o 
  -9   2  15       13.02        6.77     11.00 o 
  -8   2  15      254.79      217.87    123.95 o 
  -7   2  15      166.31      232.91     19.40 o 
  -6   2  15       11.88        8.01     11.16 o 
  -5   2  15       24.45       17.37     12.31 o 
  -4   2  15        3.15        3.81     10.14 o 
  -3   2  15        2.98       14.07     13.97 o 
  -2   2  15      170.41      210.17     18.94 o 
  -1   2  15      124.46      152.13     20.75 o 
   0   2  15        7.47       10.88     10.10 o 
   1   2  15        8.00       -0.21      6.55 o 
   2   2  15        0.18        1.66      7.83 o 
  -9   3  15       37.82       12.16     21.35 o 
  -8   3  15       25.28        4.04     12.68 o 
  -7   3  15      268.66      352.65     28.90 o 
  -6   3  15        8.45        1.78      9.55 o 
  -5   3  15       44.13       36.02     30.40 o 
  -4   3  15       66.43       52.00     15.05 o 
  -3   3  15        3.11        5.15     12.74 o 
  -2   3  15       99.45      112.29     16.61 o 
  -1   3  15      236.65      320.59     16.93 o 
   0   3  15      102.63       74.10     27.52 o 
   1   3  15        5.46        1.09      7.42 o 
   2   3  15        0.04        0.54      6.93 o 
  -9   4  15        0.06       -3.59     11.23 o 
  -8   4  15       19.85        0.11      7.93 o 
  -7   4  15       73.55       93.55     65.75 o 
  -5   4  15       47.85       47.75     37.50 o 
  -4   4  15        1.87        2.66     20.78 o 
  -3   4  15       91.58       94.55     16.81 o 
  -2   4  15      329.41      352.52     17.83 o 
  -1   4  15       25.10       52.27     11.84 o 
   0   4  15       14.46       12.16      9.20 o 
   1   4  15       33.89       28.97     21.18 o 
  -9   5  15       60.64       21.30     29.26 o 
  -8   5  15        1.13       11.31     13.55 o 
  -7   5  15       50.37        4.09     14.00 o 
  -6   5  15       12.41       -4.81     11.48 o 
  -5   5  15      152.46      194.91     20.33 o 
  -4   5  15       38.65       18.46     19.77 o 
  -3   5  15        0.03        3.91      8.89 o 
  -2   5  15       31.28        9.83     12.58 o 
  -1   5  15      270.32      318.35     21.67 o 
   0   5  15      108.74       49.87     34.08 o 
  -8   6  15       15.24        7.19     13.48 o 
  -7   6  15        2.81       -8.66     15.79 o 
  -6   6  15       29.14       38.34     28.17 o 
  -5   6  15       11.77        5.45     11.67 o 
  -4   6  15       86.01       73.99     31.98 o 
  -3   6  15       49.54       26.94     14.68 o 
  -2   6  15        0.26        5.79     11.92 o 
  -1   6  15        0.28       -0.76      7.94 o 
  -6   7  15       10.79        5.83     12.73 o 
  -5   7  15      112.47      130.82     44.15 o 
  -4   7  15      109.29      114.12     41.66 o 
  -3   7  15       22.50       13.74     11.49 o 
  -2  -9  16        0.10        6.03     10.04 o 
  -1  -9  16        0.08       -3.28      9.68 o 
   0  -9  16       43.74       29.01     17.52 o 
  -4  -8  16      200.88      215.15     18.73 o 
  -3  -8  16      186.31      204.14     16.69 o 
  -2  -8  16        2.88       -1.21      8.18 o 
  -1  -8  16       22.09       13.75     12.10 o 
   0  -8  16       16.35       25.80     15.55 o 
   1  -8  16      161.22      235.77     33.48 o 
   2  -8  16      245.79      281.90     27.03 o 
  -5  -7  16       34.25       30.95     11.96 o 
  -4  -7  16       27.87       34.59     11.46 o 
  -3  -7  16      272.87      292.02     49.03 o 
  -2  -7  16      627.27      763.91     26.90 o 
  -1  -7  16       50.95       18.12     20.37 o 
   0  -7  16       36.91       12.00     12.58 o 
   1  -7  16       78.36       91.50     21.79 o 
   2  -7  16       62.22       90.52     17.89 o 
  -6  -6  16       17.44       24.17      9.46 o 
  -5  -6  16        8.67        7.41      8.45 o 
  -4  -6  16       29.42       14.67     12.65 o 
  -3  -6  16       74.94       88.87     23.43 o 
  -2  -6  16      184.40      173.13     20.17 o 
  -1  -6  16       26.08       17.71     15.15 o 
   0  -6  16       58.87       22.26     19.12 o 
   1  -6  16       67.17       53.21     37.06 o 
   2  -6  16      135.93      141.92     24.29 o 
   3  -6  16      169.52      166.98     14.75 o 
  -7  -5  16       18.66        7.39      9.05 o 
  -6  -5  16        0.59       13.25     11.05 o 
  -5  -5  16        4.11        5.21      8.45 o 
  -4  -5  16       54.03       56.46     12.88 o 
  -3  -5  16      228.83      282.80     29.06 o 
  -2  -5  16       31.85       40.33     13.48 o 
  -1  -5  16        3.72       16.63     12.34 o 
   0  -5  16        2.62        6.84     18.73 o 
   1  -5  16       59.67       25.36     21.43 o 
   2  -5  16       12.54       -0.37      8.69 o 
   3  -5  16      279.98      275.46     21.40 o 
  -8  -4  16       48.67       48.68     10.73 o 
  -7  -4  16       45.31       48.44     11.04 o 
  -6  -4  16        0.49       -2.33     12.34 o 
  -5  -4  16        0.80        1.01      7.46 o 
  -4  -4  16       27.83       43.46     12.83 o 
  -3  -4  16      170.16      174.86     17.25 o 
  -2  -4  16      346.62      394.17     21.71 o 
  -1  -4  16       78.74       64.25     14.94 o 
   0  -4  16       54.82       25.40     24.23 o 
   1  -4  16        5.95       -0.22     12.82 o 
   2  -4  16      172.80      181.49    117.78 o 
   3  -4  16       76.09       21.95     20.73 o 
  -8  -3  16       52.87       18.09     23.05 o 
  -7  -3  16       58.78       73.01     12.55 o 
  -6  -3  16        1.22       -0.19      7.53 o 
  -5  -3  16        9.57        7.66      9.79 o 
  -4  -3  16        0.54        2.67     11.12 o 
  -3  -3  16        0.45        4.84      9.72 o 
  -2  -3  16       20.69       34.09     13.14 o 
  -1  -3  16      109.96      113.46     16.74 o 
   0  -3  16       14.11       16.66     14.52 o 
   1  -3  16        0.21       -0.23      7.95 o 
   2  -3  16        0.26        2.56      7.76 o 
  -8  -2  16        3.01       -0.95      8.66 o 
  -7  -2  16       77.86       43.55     35.64 o 
  -6  -2  16      155.85      201.86     19.94 o 
  -5  -2  16       58.36       90.50     15.05 o 
  -4  -2  16       14.54       19.08     13.99 o 
  -3  -2  16       12.95       23.03     12.34 o 
  -2  -2  16        6.78        2.48      9.39 o 
  -1  -2  16       11.05        6.96     12.70 o 
   0  -2  16       53.81       30.19     25.37 o 
   2  -2  16        9.53       14.84     12.51 o 
   3  -2  16        1.53        5.39      9.66 o 
  -9  -1  16       15.83        0.46      7.15 o 
  -8  -1  16        2.15       -0.81      7.54 o 
  -7  -1  16       75.55       46.37     37.87 o 
  -6  -1  16      332.02      429.55     26.05 o 
  -5  -1  16      190.78      219.31     34.54 o 
  -4  -1  16      349.30      403.74     26.27 o 
  -3  -1  16       57.87       34.90     27.19 o 
  -2  -1  16      113.71       78.85     60.31 o 
  -1  -1  16      209.76      226.09     19.36 o 
   0  -1  16       17.09       15.94     16.40 o 
   1  -1  16       34.27        9.25     10.58 o 
   2  -1  16        0.20        1.11      7.13 o 
   3  -1  16       41.45       19.08     14.50 o 
  -9   0  16      303.48      351.80     20.99 o 
  -8   0  16       10.85        7.85     10.51 o 
  -7   0  16       78.94       38.31     33.61 o 
  -6   0  16       49.89       34.65     26.14 o 
  -5   0  16       98.99      119.91     80.73 o 
  -4   0  16      494.44      536.23     24.31 o 
  -3   0  16      114.66       78.34     57.84 o 
  -2   0  16        2.03       13.54     12.05 o 
  -1   0  16       85.17       98.94     16.30 o 
   1   0  16      187.34      192.81     55.06 o 
  -9   1  16       60.73       43.91     37.91 o 
  -8   1  16        1.16       -0.35      7.81 o 
  -7   1  16       25.33       -4.12     13.45 o 
  -6   1  16       74.14       26.22     26.10 o 
  -5   1  16      155.29      166.82     22.24 o 
  -4   1  16       65.89       57.33     42.74 o 
  -3   1  16        2.52       -2.48      9.58 o 
  -2   1  16       47.42       63.73     21.35 o 
  -1   1  16       14.68       17.75     12.54 o 
   0   1  16       66.20       27.10     22.65 o 
   1   1  16      377.79      413.12     18.54 o 
   2   1  16      464.67      522.91     20.81 o 
  -9   2  16       28.42       29.13     28.82 o 
  -8   2  16        7.87        0.33      7.96 o 
  -7   2  16       19.28       14.56     15.41 o 
  -5   2  16      217.80      221.95    129.23 o 
  -4   2  16      171.61      223.40     23.82 o 
  -3   2  16      431.52      466.93     25.04 o 
  -2   2  16      222.34      213.76     19.85 o 
  -1   2  16       25.01       19.32     18.10 o 
   0   2  16      190.67      200.13     56.64 o 
   1   2  16       72.75       46.60     33.06 o 
  -9   3  16        8.26       11.57     13.33 o 
  -8   3  16       69.52       49.92     38.56 o 
  -7   3  16        0.95        0.44      9.98 o 
  -6   3  16       26.60        3.67     18.59 o 
  -5   3  16       19.45        1.21      9.66 o 
  -4   3  16      125.19      101.86     78.21 o 
  -3   3  16       66.33       90.58     65.02 o 
  -2   3  16       44.27        8.32     13.46 o 
  -1   3  16      108.03       55.09     48.09 o 
   0   3  16       74.93       15.58     18.31 o 
  -8   4  16       28.16       24.16     19.16 o 
  -7   4  16        4.75        3.45     11.86 o 
  -6   4  16       40.72        1.16     10.52 o 
  -5   4  16       78.24       68.75     52.93 o 
  -4   4  16       48.88       12.06     21.39 o 
  -3   4  16        7.80        5.28     11.21 o 
  -2   4  16       20.08       12.61     11.16 o 
  -1   4  16       26.32       10.96      9.97 o 
   0   4  16        2.18       -4.03      8.45 o 
  -8   5  16       56.43       63.22     50.73 o 
  -7   5  16        0.38        2.72     14.51 o 
  -6   5  16        2.72       -1.23     10.62 o 
  -5   5  16        4.31        2.00     13.79 o 
  -4   5  16       56.58       33.05     26.02 o 
  -3   5  16       46.47       33.75     18.03 o 
  -2   5  16       70.24       72.40     26.50 o 
  -6   6  16       25.31       10.24     14.06 o 
  -5   6  16        8.91        2.62     11.41 o 
  -4   6  16        1.52       -0.71      7.45 o 
  -3   6  16       20.88       20.83     11.54 o 
  -2  -8  17      234.18      239.08     20.20 o 
  -1  -8  17      155.86      102.24     65.39 o 
  -4  -7  17       23.14       41.24     29.10 o 
  -3  -7  17       41.84       45.19     40.22 o 
  -2  -7  17        0.92        7.18     13.38 o 
  -1  -7  17       22.80       20.39     22.81 o 
   0  -7  17      105.21       59.11     47.49 o 
   1  -7  17       25.29       10.50     16.84 o 
  -5  -6  17       38.94       30.15     11.46 o 
  -4  -6  17      107.61       85.45     62.63 o 
  -3  -6  17       22.74       16.19     16.80 o 
  -2  -6  17       19.72       11.28     12.27 o 
  -1  -6  17       91.24       53.97     43.06 o 
   0  -6  17      230.42      217.33    125.86 o 
   1  -6  17      130.19       92.68     65.63 o 
  -6  -5  17       18.47       35.02     14.85 o 
  -5  -5  17       39.58       63.48     13.14 o 
  -4  -5  17       14.23       29.07     12.59 o 
  -3  -5  17       26.88       12.95     13.03 o 
  -2  -5  17      197.18      249.30     20.45 o 
  -1  -5  17       42.61       41.69     30.89 o 
   0  -5  17       73.87       18.95     22.53 o 
   1  -5  17       34.87       28.20     21.15 o 
   2  -5  17       33.13        0.05      8.22 o 
  -7  -4  17       25.08        6.66     10.99 o 
  -6  -4  17       76.19       33.09     41.76 o 
  -5  -4  17       61.68       48.14     41.44 o 
  -4  -4  17       23.66       14.17     14.63 o 
  -3  -4  17       35.48       17.96     15.27 o 
  -2  -4  17       11.56        5.10     13.00 o 
  -1  -4  17      378.24      392.16     23.85 o 
   0  -4  17      184.86      259.89     21.94 o 
   1  -4  17       52.47        0.27      8.67 o 
   2  -4  17       11.22       -0.34      9.11 o 
  -7  -3  17        6.63       10.35     12.22 o 
  -6  -3  17      117.64       76.27     57.43 o 
  -5  -3  17       97.14       77.17     54.87 o 
  -4  -3  17       59.86       25.36     26.34 o 
  -3  -3  17       25.49       -1.27      8.99 o 
  -2  -3  17       25.94       11.34     13.35 o 
  -1  -3  17        0.29       -7.61     19.66 o 
   0  -3  17        0.66       -0.05      7.30 o 
   1  -3  17        1.05        0.02      8.82 o 
   2  -3  17      156.03      147.58     46.88 o 
  -8  -2  17       36.99        0.53      9.00 o 
  -7  -2  17       17.52        2.67     10.70 o 
  -6  -2  17       39.21        2.78      9.41 o 
  -5  -2  17      163.80      187.73     18.78 o 
  -4  -2  17      324.31      342.75     21.72 o 
  -2  -2  17        6.44       -0.51      8.40 o 
  -1  -2  17       16.00       -0.78      9.25 o 
   0  -2  17      157.39      150.15     92.82 o 
   1  -2  17      486.76      506.17     26.44 o 
   2  -2  17       47.42       17.84     17.02 o 
  -8  -1  17      144.76      116.83     73.38 o 
  -7  -1  17        5.74        2.20     11.05 o 
  -6  -1  17       14.96       -0.01      9.62 o 
  -5  -1  17       26.84        0.34      9.82 o 
  -4  -1  17        7.07        0.12      7.60 o 
  -3  -1  17       27.38        1.75      9.90 o 
  -1  -1  17        0.45        2.75     12.32 o 
   0  -1  17      199.77      227.50     21.62 o 
   1  -1  17      179.56      213.83     16.63 o 
  -8   0  17        3.16        3.85     10.35 o 
  -7   0  17       50.13       -1.11      9.34 o 
  -6   0  17        3.39        2.26     11.73 o 
  -5   0  17       12.03        2.79     10.37 o 
  -4   0  17        8.22       -2.08     10.22 o 
  -3   0  17      202.67      215.79    129.68 o 
  -2   0  17      214.98      220.82     21.06 o 
  -1   0  17       16.65       13.87     14.33 o 
   0   0  17       24.95       -0.24      8.15 o 
   1   0  17       34.30       -0.34      8.80 o 
  -8   1  17       38.73       46.64     36.69 o 
  -7   1  17       53.22        0.89     11.17 o 
  -6   1  17       20.80        0.13      9.67 o 
  -5   1  17       22.21        1.18     16.15 o 
  -4   1  17       40.38        1.16      9.67 o 
  -3   1  17       85.81       73.73     56.09 o 
  -2   1  17       76.96       65.13     47.53 o 
  -1   1  17        9.30       11.32     14.98 o 
   0   1  17       11.64        2.57      9.20 o 
   1   1  17       19.94       -0.11      7.29 o 
  -8   2  17       46.64       34.35     28.09 o 
  -7   2  17       35.23       24.62     15.03 o 
  -6   2  17       32.61        0.59     11.29 o 
  -5   2  17       16.53        0.38      8.79 o 
  -4   2  17      126.72      100.19     70.05 o 
  -3   2  17      741.74      835.60     45.66 o 
  -2   2  17      438.37      503.83     26.60 o 
  -1   2  17       59.42       18.17     16.17 o 
   0   2  17        0.08       -0.29      8.04 o 
  -8   3  17      170.92      139.97     99.93 o 
  -7   3  17      174.28      146.36     94.77 o 
  -6   3  17       10.70        0.64     10.90 o 
  -5   3  17       17.49       18.00     20.62 o 
  -4   3  17        0.29        0.49      8.31 o 
  -3   3  17        0.79        1.70     12.75 o 
  -2   3  17       29.80        9.78     12.67 o 
  -1   3  17       17.39        7.23     11.34 o 
  -7   4  17        6.56        9.07     13.84 o 
  -6   4  17       11.33       -2.65     11.65 o 
  -5   4  17        8.51        4.58     12.36 o 
  -4   4  17        8.11       -1.92     10.71 o 
  -3   4  17        1.37        5.03     11.97 o 
  -2   4  17       25.80       19.78     11.47 o 
  -5   5  17       28.40       23.80     15.95 o 
  -4   5  17        9.78       18.99     19.18 o 
  -4  -6  18      119.98      100.34     70.62 o 
  -3  -6  18      240.70      293.98     51.30 o 
  -2  -6  18       18.89        9.60     12.93 o 
  -1  -6  18       27.04        9.71     15.64 o 
  -5  -5  18       84.49       91.09     15.27 o 
  -4  -5  18       48.49       10.49     14.15 o 
  -3  -5  18       92.99       92.82     66.28 o 
  -2  -5  18       55.79       35.67     35.80 o 
  -1  -5  18        6.22        8.26     12.92 o 
   0  -5  18        0.96       -0.88     10.17 o 
  -6  -4  18        4.17        9.97     13.76 o 
  -5  -4  18       27.80       -0.27      7.95 o 
  -4  -4  18       51.18       46.53     38.31 o 
  -3  -4  18       43.52       27.02     28.33 o 
  -2  -4  18      113.29       80.19     56.62 o 
  -1  -4  18       14.59       16.50     16.07 o 
   0  -4  18        0.01       -0.54      9.59 o 
  -6  -3  18       33.25       17.82     17.78 o 
  -5  -3  18       26.77        0.56     10.50 o 
  -4  -3  18       27.14       -1.95     10.04 o 
  -3  -3  18       31.02        1.37     12.52 o 
  -2  -3  18        8.91       -1.54     10.23 o 
  -1  -3  18      107.34       52.68     45.82 o 
   0  -3  18       57.10       -0.39     11.83 o 
  -7  -2  18       85.07       47.01     39.94 o 
  -6  -2  18        1.36       -0.57      8.41 o 
  -5  -2  18       62.64       -1.71     10.15 o 
  -4  -2  18        0.94       -3.74     11.11 o 
  -3  -2  18       23.33        1.40     11.49 o 
  -2  -2  18      126.43       26.17     30.52 o 
  -1  -2  18       35.94       -0.03      7.34 o 
   0  -2  18        9.17       -0.12      8.22 o 
  -7  -1  18       22.86        0.32      9.89 o 
  -6  -1  18       26.47       -0.04     10.03 o 
  -5  -1  18        8.46       -1.27      9.91 o 
  -4  -1  18       25.20        4.35     11.39 o 
  -3  -1  18       13.58       -2.01     10.76 o 
  -2  -1  18       26.69        1.85     13.01 o 
   0  -1  18        1.90       -0.08     13.23 o 
  -7   0  18        1.22        3.01     12.85 o 
  -6   0  18       73.01        3.61     11.68 o 
  -5   0  18       47.19        0.59     11.82 o 
  -4   0  18        9.23       -0.45      9.16 o 
  -3   0  18       45.64       -0.57      9.50 o 
  -2   0  18       44.33       22.05     31.33 o 
  -1   0  18       43.35       38.38     29.30 o 
   0   0  18        0.48       -0.11      6.61 o 
  -7   1  18       71.46        2.03     17.05 o 
  -6   1  18      137.81        1.06     25.73 o 
  -5   1  18       68.79        1.79     15.91 o 
  -3   1  18       96.08       92.86     27.52 o 
  -2   1  18        1.72       -8.20     18.91 o 
  -1   1  18       58.36       95.38     26.79 o 
  -7   2  18       21.40       31.03     23.91 o 
  -6   2  18       60.34       -3.10     12.30 o 
  -5   2  18       72.86        1.05     12.58 o 
  -4   2  18      171.05      156.07    101.83 o 
  -3   2  18       16.40        7.73     13.10 o 
  -2   2  18        8.71       19.00     18.16 o 
  -6   3  18       32.89       -2.21     15.09 o 
  -5   3  18       15.60        9.60     14.09 o 
  -4   3  18       54.68       13.90     16.92 o 
  -3   3  18      144.12      145.05    103.82 o 
  -3  -4  19       18.62        4.75     14.43 o 
  -2  -4  19       11.70        5.46     12.95 o 
  -4  -3  19       32.15        3.41     11.88 o 
  -3  -3  19        7.69        2.06     11.31 o 
  -2  -3  19       30.51       -1.85     11.30 o 
  -5  -2  19       19.16        0.12      8.59 o 
  -4  -2  19       14.80        1.61     17.96 o 
  -3  -2  19       18.90        2.13     11.45 o 
  -2  -2  19        0.97       -3.14     11.99 o 
  -5  -1  19      189.59      199.12    121.03 o 
  -4  -1  19      125.42      128.22     93.92 o 
  -3  -1  19       31.50        4.92     12.77 o 
  -2  -1  19        5.74       15.42     14.95 o 
  -5   0  19        1.13        1.28     10.84 o 
  -4   0  19       63.26        0.93     17.24 o 
  -3   0  19       36.70        0.37      9.67 o 
                                                 
